# Supplementary material for: New and confirmed records of fruit flies (Diptera, Tephritidae) from Italy
Source: Biodivers Data J. 2021 Aug 31;9:e69351. doi: 10.3897/BDJ.9.e69351 (PMC8423712; doi:10.3897/BDJ.9.e69351)
Supplement: XML Treatment for Eurasimona stigma [file BDJ.9.e69351-treatment1.xml]

<!DOCTYPE tp:taxon-treatment
  PUBLIC "-//TaxonX//DTD Taxonomic Treatment Publishing DTD v0 20100105//EN" "tax-treatment-NSO.dtd">
<tp:taxon-treatment xmlns:tp="http://www.plazi.org/taxpub"><tp:treatment-meta><mixed-citation publication-type="journal"><person-group><name><surname>Mazzon</surname><given-names>Luca</given-names></name><name><surname>Whitmore</surname><given-names>Daniel</given-names></name><name><surname>Cerretti</surname><given-names>Pierfilippo</given-names></name><name><surname>Korneyev</surname><given-names>Valery A.</given-names></name></person-group><article-title>New and confirmed records of fruit flies (<tp:taxon-name><tp:taxon-name-part taxon-name-part-type="order">Diptera</tp:taxon-name-part></tp:taxon-name>, <tp:taxon-name><tp:taxon-name-part taxon-name-part-type="family">Tephritidae</tp:taxon-name-part></tp:taxon-name>) from Italy</article-title><source>Biodivers Data J</source><day>31</day><month>8</month><year>2021</year><volume>9</volume><pub-id pub-id-type="doi">10.3897/BDJ.9.e69351</pub-id></mixed-citation></tp:treatment-meta><tp:nomenclature><tp:taxon-name>
            <object-id xmlns:xlink="http://www.w3.org/1999/xlink" content-type="arpha" xlink:type="simple">F0AC0B9E-DFDA-5970-A4FC-7A485828C29F</object-id>
            <tp:taxon-name-part taxon-name-part-type="genus">Eurasimona</tp:taxon-name-part>
            <tp:taxon-name-part taxon-name-part-type="species">stigma</tp:taxon-name-part>
          </tp:taxon-name><tp:taxon-authority>(Loew, 1840)</tp:taxon-authority></tp:nomenclature><tp:treatment-sec sec-type="materials"><title>Materials</title><list list-type="alpha-lower" list-content="occurrences"><list-item><p><bold>Type status:</bold><named-content xmlns:xlink="http://www.w3.org/1999/xlink" content-type="dwc:typeStatus" xlink:type="simple">Other material</named-content>. <bold>Occurrence:</bold> recordedBy: <named-content xmlns:xlink="http://www.w3.org/1999/xlink" content-type="dwc:recordedBy" xlink:type="simple">L. Mazzon</named-content>; individualCount: <named-content xmlns:xlink="http://www.w3.org/1999/xlink" content-type="dwc:individualCount" xlink:type="simple">3</named-content>; sex: <named-content xmlns:xlink="http://www.w3.org/1999/xlink" content-type="dwc:sex" xlink:type="simple">male</named-content>; lifeStage: <named-content xmlns:xlink="http://www.w3.org/1999/xlink" content-type="dwc:lifeStage" xlink:type="simple">adult</named-content>; preparations: <named-content xmlns:xlink="http://www.w3.org/1999/xlink" content-type="dwc:preparations" xlink:type="simple">dry</named-content>; <bold>Taxon:</bold> scientificName: <named-content xmlns:xlink="http://www.w3.org/1999/xlink" content-type="dwc:scientificName" xlink:type="simple"><italic><tp:taxon-name><tp:taxon-name-part taxon-name-part-type="genus" reg="Eurasimona">Eurasimona</tp:taxon-name-part><tp:taxon-name-part taxon-name-part-type="species" reg="stigma">stigma</tp:taxon-name-part></tp:taxon-name></italic> (Loew, 1840)</named-content>; higherClassification: <named-content xmlns:xlink="http://www.w3.org/1999/xlink" content-type="dwc:higherClassification" xlink:type="simple">Subfamily <tp:taxon-name><tp:taxon-name-part taxon-name-part-type="subfamily">Tephritinae</tp:taxon-name-part></tp:taxon-name>, Tribe <tp:taxon-name><tp:taxon-name-part taxon-name-part-type="tribe">Myopitini</tp:taxon-name-part></tp:taxon-name></named-content>; genus: <named-content xmlns:xlink="http://www.w3.org/1999/xlink" content-type="dwc:genus" xlink:type="simple"><tp:taxon-name><tp:taxon-name-part taxon-name-part-type="genus">Eurasimona</tp:taxon-name-part></tp:taxon-name></named-content>; specificEpithet: <named-content xmlns:xlink="http://www.w3.org/1999/xlink" content-type="dwc:specificEpithet" xlink:type="simple"><italic><tp:taxon-name><tp:taxon-name-part taxon-name-part-type="genus" reg="Eurasimona"/><tp:taxon-name-part taxon-name-part-type="species" reg="stigma">stigma</tp:taxon-name-part></tp:taxon-name></italic></named-content>; scientificNameAuthorship: <named-content xmlns:xlink="http://www.w3.org/1999/xlink" content-type="dwc:scientificNameAuthorship" xlink:type="simple">(Loew, 1840)</named-content>; <bold>Location:</bold> continent: <named-content xmlns:xlink="http://www.w3.org/1999/xlink" content-type="dwc:continent" xlink:type="simple">Europe</named-content>; country: <named-content xmlns:xlink="http://www.w3.org/1999/xlink" content-type="dwc:country" xlink:type="simple">Italy</named-content>; countryCode: <named-content xmlns:xlink="http://www.w3.org/1999/xlink" content-type="dwc:countryCode" xlink:type="simple">I</named-content>; stateProvince: <named-content xmlns:xlink="http://www.w3.org/1999/xlink" content-type="dwc:stateProvince" xlink:type="simple">Veneto Region</named-content>; county: <named-content xmlns:xlink="http://www.w3.org/1999/xlink" content-type="dwc:county" xlink:type="simple">Padova Province</named-content>; locality: <named-content xmlns:xlink="http://www.w3.org/1999/xlink" content-type="dwc:locality" xlink:type="simple">Euganean Hills</named-content>; verbatimElevation: <named-content xmlns:xlink="http://www.w3.org/1999/xlink" content-type="dwc:verbatimElevation" xlink:type="simple">250 m</named-content>; verbatimCoordinates: <named-content xmlns:xlink="http://www.w3.org/1999/xlink" content-type="dwc:verbatimCoordinates" xlink:type="simple">45°19'16.08"N 11°42'20.06"E</named-content>; decimalLatitude: <named-content xmlns:xlink="http://www.w3.org/1999/xlink" content-type="dwc:decimalLatitude" xlink:type="simple">45.3211</named-content>; decimalLongitude: <named-content xmlns:xlink="http://www.w3.org/1999/xlink" content-type="dwc:decimalLongitude" xlink:type="simple">11.7055</named-content>; georeferenceSources: <named-content xmlns:xlink="http://www.w3.org/1999/xlink" content-type="dwc:georeferenceSources" xlink:type="simple">Google Maps</named-content>; <bold>Identification:</bold> identifiedBy: <named-content xmlns:xlink="http://www.w3.org/1999/xlink" content-type="dwc:identifiedBy" xlink:type="simple">L. Mazzon</named-content>; dateIdentified: <named-content xmlns:xlink="http://www.w3.org/1999/xlink" content-type="dwc:dateIdentified" xlink:type="simple">2006</named-content>; <bold>Event:</bold> samplingProtocol: <named-content xmlns:xlink="http://www.w3.org/1999/xlink" content-type="dwc:samplingProtocol" xlink:type="simple">mouth aspirator</named-content>; eventDate: <named-content xmlns:xlink="http://www.w3.org/1999/xlink" content-type="dwc:eventDate" xlink:type="simple">14/06/2006</named-content>; habitat: <named-content xmlns:xlink="http://www.w3.org/1999/xlink" content-type="dwc:habitat" xlink:type="simple">edge of forest, on <italic><tp:taxon-name><tp:taxon-name-part taxon-name-part-type="genus" reg="Achillea">Achillea</tp:taxon-name-part></tp:taxon-name></italic> flowers</named-content>; <bold>Record Level:</bold> basisOfRecord: <named-content xmlns:xlink="http://www.w3.org/1999/xlink" content-type="dwc:basisOfRecord" xlink:type="simple">PreservedSpecimen</named-content></p></list-item></list></tp:treatment-sec><tp:treatment-sec sec-type="Distribution"><title>Distribution</title><p>Austria, Czechia, Estonia, Germany, Finland, France, Hungary, Latvia, Lithuania, North Macedonia, Moldova, Slovakia, Sweden, Ukraine (<xref ref-type="bibr" rid="B7077985">Korneyev and White 1991</xref>, <xref ref-type="bibr" rid="B7078136">Merz and Korneyev 2011</xref>); Russia, east to southern Siberia (Krasnoyarsk); Kazakhstan; Turkmenistan; Uzbekistan; Kyrghyzstan (<xref ref-type="bibr" rid="B7077985">Korneyev and White 1991</xref>); Iran (<xref ref-type="bibr" rid="B7078279">Zarghani et al. 2016</xref>). The species (Fig. <xref ref-type="fig" rid="F7139398">1</xref><xref ref-type="fig" rid="F7139403">a</xref>) is here recorded as <bold>new to Italy</bold>.</p></tp:treatment-sec><tp:treatment-sec sec-type="Biology"><title>Biology</title><p>The biology of <italic><tp:taxon-name><tp:taxon-name-part taxon-name-part-type="genus" reg="Eurasimona">E.</tp:taxon-name-part><tp:taxon-name-part taxon-name-part-type="species" reg="stigma">stigma</tp:taxon-name-part></tp:taxon-name></italic> is poorly known. The flies are said to have been reared from <italic><tp:taxon-name><tp:taxon-name-part taxon-name-part-type="genus" reg="Leucanthemum">Leucanthemum</tp:taxon-name-part><tp:taxon-name-part taxon-name-part-type="species" reg="vulgare">vulgare</tp:taxon-name-part></tp:taxon-name></italic> Lam. (<xref ref-type="bibr" rid="B7078235">Roser 1840</xref>, as “<italic><tp:taxon-name><tp:taxon-name-part taxon-name-part-type="genus" reg="Chrysanthemum">Chrysanthemum</tp:taxon-name-part><tp:taxon-name-part taxon-name-part-type="species" reg="leucanthemum">leucanthemum</tp:taxon-name-part></tp:taxon-name></italic>”), <italic><tp:taxon-name><tp:taxon-name-part taxon-name-part-type="genus" reg="Achillea">Achillea</tp:taxon-name-part><tp:taxon-name-part taxon-name-part-type="species" reg="millefolium">millefolium</tp:taxon-name-part></tp:taxon-name></italic> L. (<xref ref-type="bibr" rid="B7078057">Loew 1862</xref>: 68), <italic><tp:taxon-name><tp:taxon-name-part taxon-name-part-type="genus" reg="Anthemis">Anthemis</tp:taxon-name-part><tp:taxon-name-part taxon-name-part-type="species" reg="arvensis">arvensis</tp:taxon-name-part></tp:taxon-name></italic> L. (<xref ref-type="bibr" rid="B7078011">Korneyev et al. 2005</xref>; forming small non-lignified galls in a single flower head), <italic><tp:taxon-name><tp:taxon-name-part taxon-name-part-type="genus" reg="Anthemis">A.</tp:taxon-name-part><tp:taxon-name-part taxon-name-part-type="species" reg="cotula">cotula</tp:taxon-name-part></tp:taxon-name></italic> L. (<xref ref-type="bibr" rid="B7081928">Hendel 1927</xref>) and <italic><tp:taxon-name><tp:taxon-name-part taxon-name-part-type="genus" reg="Tanacetum">Tanacetum</tp:taxon-name-part><tp:taxon-name-part taxon-name-part-type="species" reg="vulgare">vulgare</tp:taxon-name-part></tp:taxon-name></italic> L. (<xref ref-type="bibr" rid="B7078096">Merz 1994</xref>), but there are no comprehensive rearing data or descriptions of its biology.</p></tp:treatment-sec><tp:treatment-sec><!--Section generated to contain objects referenced in tp:taxon-treatment.--><fig-group id="F7139398" position="float" orientation="portrait"><caption><p>Habitus images of <tp:taxon-name><tp:taxon-name-part taxon-name-part-type="family">Tephritidae</tp:taxon-name-part></tp:taxon-name> (<tp:taxon-name><tp:taxon-name-part taxon-name-part-type="subfamily">Tephritinae</tp:taxon-name-part></tp:taxon-name>, <tp:taxon-name><tp:taxon-name-part taxon-name-part-type="tribe">Myopitini</tp:taxon-name-part></tp:taxon-name>) treated in this paper. Scale bars: 1.0 mm.</p></caption><fig id="F7139403" position="float" orientation="portrait"><object-id xmlns:xlink="http://www.w3.org/1999/xlink" content-type="arpha" xlink:type="simple">3EE9B09F-3821-5AEE-9788-F6CCC705B86E</object-id><object-id xmlns:xlink="http://www.w3.org/1999/xlink" content-type="doi" xlink:type="simple">10.3897/BDJ.9.e69351.figure1a</object-id><label>Figure 1a.</label><caption><p><italic><tp:taxon-name><tp:taxon-name-part taxon-name-part-type="genus" reg="Eurasimona">Eurasimona</tp:taxon-name-part><tp:taxon-name-part taxon-name-part-type="species" reg="stigma">stigma</tp:taxon-name-part></tp:taxon-name></italic> (Loew, 1840)</p></caption><graphic xmlns:xlink="http://www.w3.org/1999/xlink" xlink:href="bdj-09-e69351-g001_a.png" xlink:type="simple" position="float" orientation="portrait" id="oo_548649.png"><uri content-type="original_file" xlink:type="simple">https://binary.pensoft.net/fig/548649</uri></graphic></fig><fig id="F7139404" position="float" orientation="portrait"><object-id xmlns:xlink="http://www.w3.org/1999/xlink" content-type="arpha" xlink:type="simple">B51EBFD4-0B27-506E-9E97-3F8155A9DA6E</object-id><object-id xmlns:xlink="http://www.w3.org/1999/xlink" content-type="doi" xlink:type="simple">10.3897/BDJ.9.e69351.figure1b</object-id><label>Figure 1b.</label><caption><p><italic><tp:taxon-name><tp:taxon-name-part taxon-name-part-type="genus" reg="Inuromaesa">Inuromaesa</tp:taxon-name-part><tp:taxon-name-part taxon-name-part-type="species" reg="maura">maura</tp:taxon-name-part></tp:taxon-name></italic> (Frauenfeld, 1857)</p></caption><graphic xmlns:xlink="http://www.w3.org/1999/xlink" xlink:href="bdj-09-e69351-g001_b.png" xlink:type="simple" position="float" orientation="portrait" id="oo_548650.png"><uri content-type="original_file" xlink:type="simple">https://binary.pensoft.net/fig/548650</uri></graphic></fig><fig id="F7139405" position="float" orientation="portrait"><object-id xmlns:xlink="http://www.w3.org/1999/xlink" content-type="arpha" xlink:type="simple">8FC9A889-9EB2-51E2-BA51-057E84354727</object-id><object-id xmlns:xlink="http://www.w3.org/1999/xlink" content-type="doi" xlink:type="simple">10.3897/BDJ.9.e69351.figure1c</object-id><label>Figure 1c.</label><caption><p><italic><tp:taxon-name><tp:taxon-name-part taxon-name-part-type="genus" reg="Urophora">Urophora</tp:taxon-name-part><tp:taxon-name-part taxon-name-part-type="species" reg="cuspidata">cuspidata</tp:taxon-name-part></tp:taxon-name></italic> (Meigen, 1826)</p></caption><graphic xmlns:xlink="http://www.w3.org/1999/xlink" xlink:href="bdj-09-e69351-g001_c.png" xlink:type="simple" position="float" orientation="portrait" id="oo_548651.png"><uri content-type="original_file" xlink:type="simple">https://binary.pensoft.net/fig/548651</uri></graphic></fig></fig-group><fig id="F7139403" position="float" orientation="portrait"><object-id xmlns:xlink="http://www.w3.org/1999/xlink" content-type="arpha" xlink:type="simple">3EE9B09F-3821-5AEE-9788-F6CCC705B86E</object-id><object-id xmlns:xlink="http://www.w3.org/1999/xlink" content-type="doi" xlink:type="simple">10.3897/BDJ.9.e69351.figure1a</object-id><label>Figure 1a.</label><caption><p><italic><tp:taxon-name><tp:taxon-name-part taxon-name-part-type="genus" reg="Eurasimona">Eurasimona</tp:taxon-name-part><tp:taxon-name-part taxon-name-part-type="species" reg="stigma">stigma</tp:taxon-name-part></tp:taxon-name></italic> (Loew, 1840)</p></caption><graphic xmlns:xlink="http://www.w3.org/1999/xlink" xlink:href="bdj-09-e69351-g001_a.png" xlink:type="simple" position="float" orientation="portrait" id="oo_548649.png"><uri content-type="original_file" xlink:type="simple">https://binary.pensoft.net/fig/548649</uri></graphic></fig></tp:treatment-sec><ref-list><ref id="B7077985"><element-citation xmlns:xlink="http://www.w3.org/1999/xlink" publication-type="article" xlink:type="simple"><person-group person-group-type="author"><name name-style="western"><surname>Korneyev</surname><given-names>V. A.</given-names></name><name name-style="western"><surname>White</surname><given-names>I. M.</given-names></name></person-group><year>1991</year><article-title>Fruit flies of the genus <italic><tp:taxon-name><tp:taxon-name-part taxon-name-part-type="genus" reg="Urophora">Urophora</tp:taxon-name-part></tp:taxon-name></italic> R.-D. (<tp:taxon-name><tp:taxon-name-part taxon-name-part-type="order">Diptera</tp:taxon-name-part></tp:taxon-name>, <tp:taxon-name><tp:taxon-name-part taxon-name-part-type="family">Tephritidae</tp:taxon-name-part></tp:taxon-name>) of the East Palearctic. I. A key to subgenera and review of species (except the subgenus <tp:taxon-name><tp:taxon-name-part taxon-name-part-type="genus" reg="Urophora"/><tp:taxon-name-part taxon-name-part-type="subgenus" reg="Urophora">Urophora</tp:taxon-name-part></tp:taxon-name> s. str</article-title><source>Entomological Review (Washington</source><volume>70</volume><issue>8</issue><fpage>117</fpage><lpage>132</lpage></element-citation></ref><ref id="B7078136"><element-citation xmlns:xlink="http://www.w3.org/1999/xlink" publication-type="website" xlink:type="simple"><person-group person-group-type="author"><name name-style="western"><surname>Merz</surname><given-names>B</given-names></name><name name-style="western"><surname>Korneyev</surname><given-names>VA</given-names></name></person-group><article-title>Fauna Europaea: <tp:taxon-name><tp:taxon-name-part taxon-name-part-type="family">Tephritidae</tp:taxon-name-part></tp:taxon-name>. Fauna Europaea version 2.4</article-title><uri xlink:type="simple">https://fauna-eu.org</uri></element-citation></ref><ref id="B7078279"><element-citation xmlns:xlink="http://www.w3.org/1999/xlink" publication-type="article" xlink:type="simple"><person-group person-group-type="author"><name name-style="western"><surname>Zarghani</surname><given-names>E.</given-names></name><name name-style="western"><surname>Khaghaninia</surname><given-names>S.</given-names></name><name name-style="western"><surname>Mohamadzade Namin</surname><given-names>S.</given-names></name><name name-style="western"><surname>Karimpour</surname><given-names>Y.</given-names></name><name name-style="western"><surname>Korneyev</surname><given-names>V. A.</given-names></name></person-group><year>2016</year><article-title>First records of the fruit flies (<tp:taxon-name><tp:taxon-name-part taxon-name-part-type="order">Diptera</tp:taxon-name-part></tp:taxon-name>, <tp:taxon-name><tp:taxon-name-part taxon-name-part-type="family">Tephritidae</tp:taxon-name-part></tp:taxon-name>) in the fauna of Iran</article-title><source>Vestnik Zoologii</source><volume>50</volume><issue>2</issue><fpage>123</fpage><lpage>134</lpage><pub-id pub-id-type="doi">10.1515/vzoo-2016-0015</pub-id></element-citation></ref><ref id="B7078235"><element-citation xmlns:xlink="http://www.w3.org/1999/xlink" publication-type="article" xlink:type="simple"><person-group person-group-type="author"><name name-style="western"><surname>Roser</surname><given-names>K. L.F.</given-names></name></person-group><year>1840</year><article-title>Erster Nachtrag zu dem im Jahre 1834 bekannt gemachten Verzeichnisse in Wurttemberg vorkommender zweiflugliger Insekten</article-title><source>Correspondenzblatt des Koeniglich Wuerttembergischen Landwirthschaftlichen Vereins, Stuttgart</source><volume>37</volume><issue>1</issue><fpage>49</fpage><lpage>64</lpage></element-citation></ref><ref id="B7078057"><element-citation xmlns:xlink="http://www.w3.org/1999/xlink" publication-type="book" xlink:type="simple"><person-group person-group-type="author"><name name-style="western"><surname>Loew</surname><given-names>H.</given-names></name></person-group><year>1862</year><source>Die europäische Bohrfliegen (<tp:taxon-name><tp:taxon-name-part taxon-name-part-type="family">Trypetidae</tp:taxon-name-part></tp:taxon-name>)</source><publisher-name>Wien</publisher-name><size units="page">1–128 + I–XXVI</size></element-citation></ref><ref id="B7078011"><element-citation xmlns:xlink="http://www.w3.org/1999/xlink" publication-type="chapter" xlink:type="simple"><person-group person-group-type="author"><name name-style="western"><surname>Korneyev</surname><given-names>V. A.</given-names></name><name name-style="western"><surname>Zwölfer</surname><given-names>H.</given-names></name><name name-style="western"><surname>Seitz</surname><given-names>A.</given-names></name></person-group><year>2005</year><chapter-title>Phylogenetic relationships, ecology and ecological genetics of cecidogeneous <tp:taxon-name><tp:taxon-name-part taxon-name-part-type="family">Tephritidae</tp:taxon-name-part></tp:taxon-name></chapter-title><person-group person-group-type="editor"><name name-style="western"><surname>Raman</surname><given-names>A.</given-names></name><name name-style="western"><surname>Schaefer</surname><given-names>C. W.</given-names></name><name name-style="western"><surname>Withers</surname><given-names>T. M.</given-names></name></person-group><source>Biology, ecology and evolution of gall-inducing arthropods</source><publisher-name>Science Publishers</publisher-name><publisher-loc>Enfield, New Hampshire, USA</publisher-loc><size units="page">321–371</size></element-citation></ref><ref id="B7081928"><element-citation xmlns:xlink="http://www.w3.org/1999/xlink" publication-type="chapter" xlink:type="simple"><person-group person-group-type="author"><name name-style="western"><surname>Hendel</surname><given-names>F.</given-names></name></person-group><year>1927</year><chapter-title>49. <tp:taxon-name><tp:taxon-name-part taxon-name-part-type="family">Trypetidae</tp:taxon-name-part></tp:taxon-name>, lfg.</chapter-title><person-group person-group-type="editor"><name name-style="western"><surname>Lindner</surname><given-names>E.</given-names></name></person-group><source>Die Fliegen der palaearktischen Region</source><volume>5</volume><publisher-name>Stuttgart</publisher-name><size units="page">1-221</size></element-citation></ref><ref id="B7078096"><element-citation xmlns:xlink="http://www.w3.org/1999/xlink" publication-type="book" xlink:type="simple"><person-group person-group-type="author"><name name-style="western"><surname>Merz</surname><given-names>B.</given-names></name></person-group><year>1994</year><source><tp:taxon-name><tp:taxon-name-part taxon-name-part-type="order">Diptera</tp:taxon-name-part></tp:taxon-name>: <tp:taxon-name><tp:taxon-name-part taxon-name-part-type="family">Tephritidae</tp:taxon-name-part></tp:taxon-name>. <tp:taxon-name><tp:taxon-name-part taxon-name-part-type="class">Insecta</tp:taxon-name-part></tp:taxon-name> Helvetica Fauna</source><volume>10</volume><publisher-name>HGE Press</publisher-name><publisher-loc>Geneva</publisher-loc><size units="page">198</size></element-citation></ref></ref-list></tp:taxon-treatment>
