# Supplementary material for: New and confirmed records of fruit flies (Diptera, Tephritidae) from Italy
Source: Biodivers Data J. 2021 Aug 31;9:e69351. doi: 10.3897/BDJ.9.e69351 (PMC8423712; doi:10.3897/BDJ.9.e69351)
Supplement: XML Treatment for Inuromaesa maura [file BDJ.9.e69351-treatment2.xml]

<!DOCTYPE tp:taxon-treatment
  PUBLIC "-//TaxonX//DTD Taxonomic Treatment Publishing DTD v0 20100105//EN" "tax-treatment-NSO.dtd">
<tp:taxon-treatment xmlns:tp="http://www.plazi.org/taxpub"><tp:treatment-meta><mixed-citation publication-type="journal"><person-group><name><surname>Mazzon</surname><given-names>Luca</given-names></name><name><surname>Whitmore</surname><given-names>Daniel</given-names></name><name><surname>Cerretti</surname><given-names>Pierfilippo</given-names></name><name><surname>Korneyev</surname><given-names>Valery A.</given-names></name></person-group><article-title>New and confirmed records of fruit flies (<tp:taxon-name><tp:taxon-name-part taxon-name-part-type="order">Diptera</tp:taxon-name-part></tp:taxon-name>, <tp:taxon-name><tp:taxon-name-part taxon-name-part-type="family">Tephritidae</tp:taxon-name-part></tp:taxon-name>) from Italy</article-title><source>Biodivers Data J</source><day>31</day><month>8</month><year>2021</year><volume>9</volume><pub-id pub-id-type="doi">10.3897/BDJ.9.e69351</pub-id></mixed-citation></tp:treatment-meta><tp:nomenclature><tp:taxon-name>
            <object-id xmlns:xlink="http://www.w3.org/1999/xlink" content-type="arpha" xlink:type="simple">5DD226B4-8501-55DD-8824-A3AC72E27A17</object-id>
            <tp:taxon-name-part taxon-name-part-type="genus">Inuromaesa</tp:taxon-name-part>
            <tp:taxon-name-part taxon-name-part-type="species">maura</tp:taxon-name-part>
          </tp:taxon-name><tp:taxon-authority>(Frauenfeld, 1857)</tp:taxon-authority></tp:nomenclature><tp:treatment-sec sec-type="materials"><title>Materials</title><list list-type="alpha-lower" list-content="occurrences"><list-item><p><bold>Type status:</bold><named-content xmlns:xlink="http://www.w3.org/1999/xlink" content-type="dwc:typeStatus" xlink:type="simple">Other material</named-content>. <bold>Occurrence:</bold> recordedBy: <named-content xmlns:xlink="http://www.w3.org/1999/xlink" content-type="dwc:recordedBy" xlink:type="simple">L. Mazzon</named-content>; individualCount: <named-content xmlns:xlink="http://www.w3.org/1999/xlink" content-type="dwc:individualCount" xlink:type="simple">5</named-content>; sex: <named-content xmlns:xlink="http://www.w3.org/1999/xlink" content-type="dwc:sex" xlink:type="simple">4 males and 1 female</named-content>; lifeStage: <named-content xmlns:xlink="http://www.w3.org/1999/xlink" content-type="dwc:lifeStage" xlink:type="simple">adult, reared from immature stages</named-content>; preparations: <named-content xmlns:xlink="http://www.w3.org/1999/xlink" content-type="dwc:preparations" xlink:type="simple">dry whole insect</named-content>; <bold>Taxon:</bold> scientificName: <named-content xmlns:xlink="http://www.w3.org/1999/xlink" content-type="dwc:scientificName" xlink:type="simple"><italic><tp:taxon-name><tp:taxon-name-part taxon-name-part-type="genus" reg="Inuromaesa">Inuromaesa</tp:taxon-name-part><tp:taxon-name-part taxon-name-part-type="species" reg="maura">maura</tp:taxon-name-part></tp:taxon-name></italic> (Frauenfeld, 1857)</named-content>; higherClassification: <named-content xmlns:xlink="http://www.w3.org/1999/xlink" content-type="dwc:higherClassification" xlink:type="simple">Subfamily <tp:taxon-name><tp:taxon-name-part taxon-name-part-type="subfamily">Tephritinae</tp:taxon-name-part></tp:taxon-name>, Tribe <tp:taxon-name><tp:taxon-name-part taxon-name-part-type="tribe">Myopitini</tp:taxon-name-part></tp:taxon-name></named-content>; genus: <named-content xmlns:xlink="http://www.w3.org/1999/xlink" content-type="dwc:genus" xlink:type="simple"><tp:taxon-name><tp:taxon-name-part taxon-name-part-type="genus">Inuromaesa</tp:taxon-name-part></tp:taxon-name></named-content>; specificEpithet: <named-content xmlns:xlink="http://www.w3.org/1999/xlink" content-type="dwc:specificEpithet" xlink:type="simple"><italic><tp:taxon-name><tp:taxon-name-part taxon-name-part-type="genus" reg="Inuromaesa"/><tp:taxon-name-part taxon-name-part-type="species" reg="maura">maura</tp:taxon-name-part></tp:taxon-name></italic></named-content>; scientificNameAuthorship: <named-content xmlns:xlink="http://www.w3.org/1999/xlink" content-type="dwc:scientificNameAuthorship" xlink:type="simple">(Frauenfeld, 1857)</named-content>; <bold>Location:</bold> continent: <named-content xmlns:xlink="http://www.w3.org/1999/xlink" content-type="dwc:continent" xlink:type="simple">Europe</named-content>; country: <named-content xmlns:xlink="http://www.w3.org/1999/xlink" content-type="dwc:country" xlink:type="simple">Italy</named-content>; countryCode: <named-content xmlns:xlink="http://www.w3.org/1999/xlink" content-type="dwc:countryCode" xlink:type="simple">I</named-content>; stateProvince: <named-content xmlns:xlink="http://www.w3.org/1999/xlink" content-type="dwc:stateProvince" xlink:type="simple">Friuli-Venezia Giulia Region</named-content>; county: <named-content xmlns:xlink="http://www.w3.org/1999/xlink" content-type="dwc:county" xlink:type="simple">Pordenone Province</named-content>; locality: <named-content xmlns:xlink="http://www.w3.org/1999/xlink" content-type="dwc:locality" xlink:type="simple">Montereale Val Cellina</named-content>; verbatimElevation: <named-content xmlns:xlink="http://www.w3.org/1999/xlink" content-type="dwc:verbatimElevation" xlink:type="simple">1100 m</named-content>; verbatimCoordinates: <named-content xmlns:xlink="http://www.w3.org/1999/xlink" content-type="dwc:verbatimCoordinates" xlink:type="simple">46°10'00.0"N 12°36'00.0"E</named-content>; decimalLatitude: <named-content xmlns:xlink="http://www.w3.org/1999/xlink" content-type="dwc:decimalLatitude" xlink:type="simple">46.1668</named-content>; decimalLongitude: <named-content xmlns:xlink="http://www.w3.org/1999/xlink" content-type="dwc:decimalLongitude" xlink:type="simple">12.6000</named-content>; georeferenceSources: <named-content xmlns:xlink="http://www.w3.org/1999/xlink" content-type="dwc:georeferenceSources" xlink:type="simple">Google Maps</named-content>; <bold>Identification:</bold> identifiedBy: <named-content xmlns:xlink="http://www.w3.org/1999/xlink" content-type="dwc:identifiedBy" xlink:type="simple">L. Mazzon</named-content>; dateIdentified: <named-content xmlns:xlink="http://www.w3.org/1999/xlink" content-type="dwc:dateIdentified" xlink:type="simple">2005</named-content>; <bold>Event:</bold> samplingProtocol: <named-content xmlns:xlink="http://www.w3.org/1999/xlink" content-type="dwc:samplingProtocol" xlink:type="simple">from flower heads of <italic><tp:taxon-name><tp:taxon-name-part taxon-name-part-type="genus" reg="Inula">Inula</tp:taxon-name-part><tp:taxon-name-part taxon-name-part-type="species" reg="hirta">hirta</tp:taxon-name-part></tp:taxon-name></italic></named-content>; eventDate: <named-content xmlns:xlink="http://www.w3.org/1999/xlink" content-type="dwc:eventDate" xlink:type="simple">25/06/2005</named-content>; habitat: <named-content xmlns:xlink="http://www.w3.org/1999/xlink" content-type="dwc:habitat" xlink:type="simple">edge of forest</named-content>; <bold>Record Level:</bold> basisOfRecord: <named-content xmlns:xlink="http://www.w3.org/1999/xlink" content-type="dwc:basisOfRecord" xlink:type="simple">PreservedSpecimen</named-content></p></list-item></list></tp:treatment-sec><tp:treatment-sec sec-type="Distribution"><title>Distribution</title><p>Austria, Czechia, central and southern France, Hungary, Italy, Slovakia, northern Spain, Switzerland and Ukraine (<xref ref-type="bibr" rid="B7078136">Merz and Korneyev 2011</xref>); Russia: West Siberia; Kazakhstan (<xref ref-type="bibr" rid="B7081955">Korneyev and White 1999</xref>); Iran (<xref ref-type="bibr" rid="B7078279">Zarghani et al. 2016</xref>). Note: the present records from Italy (Fig. <xref ref-type="fig" rid="F7139398">1</xref><xref ref-type="fig" rid="F7139404">b</xref>) confirm the country-level record by <xref ref-type="bibr" rid="B7078136">Merz and Korneyev (2011)</xref>.</p></tp:treatment-sec><tp:treatment-sec sec-type="Biology"><title>Biology</title><p>The larvae develop in the achenes of <italic><tp:taxon-name><tp:taxon-name-part taxon-name-part-type="genus" reg="Pentanema">Pentanema</tp:taxon-name-part><tp:taxon-name-part taxon-name-part-type="species" reg="hirtum">hirtum</tp:taxon-name-part></tp:taxon-name></italic> (L.) D.Gut.Larr. et al. (= <italic><tp:taxon-name><tp:taxon-name-part taxon-name-part-type="genus" reg="Inula">Inula</tp:taxon-name-part><tp:taxon-name-part taxon-name-part-type="species" reg="hirta">hirta</tp:taxon-name-part></tp:taxon-name></italic>), <italic><tp:taxon-name><tp:taxon-name-part taxon-name-part-type="genus" reg="Pentanema">Pentanema</tp:taxon-name-part><tp:taxon-name-part taxon-name-part-type="species" reg="oculus-christi">oculus-christi</tp:taxon-name-part></tp:taxon-name></italic> (L.) D.Gut.Larr. et al. (= <italic><tp:taxon-name><tp:taxon-name-part taxon-name-part-type="genus" reg="Inula">Inula</tp:taxon-name-part><tp:taxon-name-part taxon-name-part-type="species" reg="oculus-christi">oculus-christi</tp:taxon-name-part></tp:taxon-name></italic>) (<xref ref-type="bibr" rid="B7077890">Frauenfeld 1857</xref>), <italic><tp:taxon-name><tp:taxon-name-part taxon-name-part-type="genus" reg="Pentanema">Pentanema</tp:taxon-name-part><tp:taxon-name-part taxon-name-part-type="species" reg="montanum">montanum</tp:taxon-name-part></tp:taxon-name></italic> (L.) D.Gut.Larr. et al. (= <italic><tp:taxon-name><tp:taxon-name-part taxon-name-part-type="genus" reg="Inula">Inula</tp:taxon-name-part><tp:taxon-name-part taxon-name-part-type="species" reg="montana">montana</tp:taxon-name-part></tp:taxon-name></italic>) (<xref ref-type="bibr" rid="B7081982">Anonymous 1934</xref>), <italic><tp:taxon-name><tp:taxon-name-part taxon-name-part-type="genus" reg="Pentanema">Pentanema</tp:taxon-name-part><tp:taxon-name-part taxon-name-part-type="species" reg="ensifolium">ensifolium</tp:taxon-name-part></tp:taxon-name></italic> (L.) D.Gut.Larr. et al. (= <italic><tp:taxon-name><tp:taxon-name-part taxon-name-part-type="genus" reg="Inula">Inula</tp:taxon-name-part><tp:taxon-name-part taxon-name-part-type="species" reg="ensifolia">ensifolia</tp:taxon-name-part></tp:taxon-name></italic>) (<xref ref-type="bibr" rid="B7078145">Mihalyi 1960</xref>, <xref ref-type="bibr" rid="B7077985">Korneyev and White 1991</xref>) and <italic><tp:taxon-name><tp:taxon-name-part taxon-name-part-type="genus" reg="Pentanema">Pentanema</tp:taxon-name-part><tp:taxon-name-part taxon-name-part-type="species" reg="salicinum">salicinum</tp:taxon-name-part></tp:taxon-name></italic> (L.) D.Gut.Larr. et al. (= <italic><tp:taxon-name><tp:taxon-name-part taxon-name-part-type="genus" reg="Inula">Inula</tp:taxon-name-part><tp:taxon-name-part taxon-name-part-type="species" reg="salicina">salicina</tp:taxon-name-part></tp:taxon-name></italic>) (<xref ref-type="bibr" rid="B7078195">Richter 1988</xref>), forming no obvious galls.</p></tp:treatment-sec><tp:treatment-sec><!--Section generated to contain objects referenced in tp:taxon-treatment.--><fig-group id="F7139398" position="float" orientation="portrait"><caption><p>Habitus images of <tp:taxon-name><tp:taxon-name-part taxon-name-part-type="family">Tephritidae</tp:taxon-name-part></tp:taxon-name> (<tp:taxon-name><tp:taxon-name-part taxon-name-part-type="subfamily">Tephritinae</tp:taxon-name-part></tp:taxon-name>, <tp:taxon-name><tp:taxon-name-part taxon-name-part-type="tribe">Myopitini</tp:taxon-name-part></tp:taxon-name>) treated in this paper. Scale bars: 1.0 mm.</p></caption><fig id="F7139403" position="float" orientation="portrait"><object-id xmlns:xlink="http://www.w3.org/1999/xlink" content-type="arpha" xlink:type="simple">3EE9B09F-3821-5AEE-9788-F6CCC705B86E</object-id><object-id xmlns:xlink="http://www.w3.org/1999/xlink" content-type="doi" xlink:type="simple">10.3897/BDJ.9.e69351.figure1a</object-id><label>Figure 1a.</label><caption><p><italic><tp:taxon-name><tp:taxon-name-part taxon-name-part-type="genus" reg="Eurasimona">Eurasimona</tp:taxon-name-part><tp:taxon-name-part taxon-name-part-type="species" reg="stigma">stigma</tp:taxon-name-part></tp:taxon-name></italic> (Loew, 1840)</p></caption><graphic xmlns:xlink="http://www.w3.org/1999/xlink" xlink:href="bdj-09-e69351-g001_a.png" xlink:type="simple" position="float" orientation="portrait" id="oo_548649.png"><uri content-type="original_file" xlink:type="simple">https://binary.pensoft.net/fig/548649</uri></graphic></fig><fig id="F7139404" position="float" orientation="portrait"><object-id xmlns:xlink="http://www.w3.org/1999/xlink" content-type="arpha" xlink:type="simple">B51EBFD4-0B27-506E-9E97-3F8155A9DA6E</object-id><object-id xmlns:xlink="http://www.w3.org/1999/xlink" content-type="doi" xlink:type="simple">10.3897/BDJ.9.e69351.figure1b</object-id><label>Figure 1b.</label><caption><p><italic><tp:taxon-name><tp:taxon-name-part taxon-name-part-type="genus" reg="Inuromaesa">Inuromaesa</tp:taxon-name-part><tp:taxon-name-part taxon-name-part-type="species" reg="maura">maura</tp:taxon-name-part></tp:taxon-name></italic> (Frauenfeld, 1857)</p></caption><graphic xmlns:xlink="http://www.w3.org/1999/xlink" xlink:href="bdj-09-e69351-g001_b.png" xlink:type="simple" position="float" orientation="portrait" id="oo_548650.png"><uri content-type="original_file" xlink:type="simple">https://binary.pensoft.net/fig/548650</uri></graphic></fig><fig id="F7139405" position="float" orientation="portrait"><object-id xmlns:xlink="http://www.w3.org/1999/xlink" content-type="arpha" xlink:type="simple">8FC9A889-9EB2-51E2-BA51-057E84354727</object-id><object-id xmlns:xlink="http://www.w3.org/1999/xlink" content-type="doi" xlink:type="simple">10.3897/BDJ.9.e69351.figure1c</object-id><label>Figure 1c.</label><caption><p><italic><tp:taxon-name><tp:taxon-name-part taxon-name-part-type="genus" reg="Urophora">Urophora</tp:taxon-name-part><tp:taxon-name-part taxon-name-part-type="species" reg="cuspidata">cuspidata</tp:taxon-name-part></tp:taxon-name></italic> (Meigen, 1826)</p></caption><graphic xmlns:xlink="http://www.w3.org/1999/xlink" xlink:href="bdj-09-e69351-g001_c.png" xlink:type="simple" position="float" orientation="portrait" id="oo_548651.png"><uri content-type="original_file" xlink:type="simple">https://binary.pensoft.net/fig/548651</uri></graphic></fig></fig-group><fig id="F7139404" position="float" orientation="portrait"><object-id xmlns:xlink="http://www.w3.org/1999/xlink" content-type="arpha" xlink:type="simple">B51EBFD4-0B27-506E-9E97-3F8155A9DA6E</object-id><object-id xmlns:xlink="http://www.w3.org/1999/xlink" content-type="doi" xlink:type="simple">10.3897/BDJ.9.e69351.figure1b</object-id><label>Figure 1b.</label><caption><p><italic><tp:taxon-name><tp:taxon-name-part taxon-name-part-type="genus" reg="Inuromaesa">Inuromaesa</tp:taxon-name-part><tp:taxon-name-part taxon-name-part-type="species" reg="maura">maura</tp:taxon-name-part></tp:taxon-name></italic> (Frauenfeld, 1857)</p></caption><graphic xmlns:xlink="http://www.w3.org/1999/xlink" xlink:href="bdj-09-e69351-g001_b.png" xlink:type="simple" position="float" orientation="portrait" id="oo_548650.png"><uri content-type="original_file" xlink:type="simple">https://binary.pensoft.net/fig/548650</uri></graphic></fig></tp:treatment-sec><ref-list><ref id="B7078136"><element-citation xmlns:xlink="http://www.w3.org/1999/xlink" publication-type="website" xlink:type="simple"><person-group person-group-type="author"><name name-style="western"><surname>Merz</surname><given-names>B</given-names></name><name name-style="western"><surname>Korneyev</surname><given-names>VA</given-names></name></person-group><article-title>Fauna Europaea: <tp:taxon-name><tp:taxon-name-part taxon-name-part-type="family">Tephritidae</tp:taxon-name-part></tp:taxon-name>. Fauna Europaea version 2.4</article-title><uri xlink:type="simple">https://fauna-eu.org</uri></element-citation></ref><ref id="B7081955"><element-citation xmlns:xlink="http://www.w3.org/1999/xlink" publication-type="article" xlink:type="simple"><person-group person-group-type="author"><name name-style="western"><surname>Korneyev</surname><given-names>V. A.</given-names></name><name name-style="western"><surname>White</surname><given-names>I. M.</given-names></name></person-group><year>1999</year><article-title><tp:taxon-name><tp:taxon-name-part taxon-name-part-type="family">Tephritidae</tp:taxon-name-part></tp:taxon-name> of the genus <italic><tp:taxon-name><tp:taxon-name-part taxon-name-part-type="genus" reg="Urophora">Urophora</tp:taxon-name-part></tp:taxon-name></italic> R.-D. (<tp:taxon-name><tp:taxon-name-part taxon-name-part-type="order">Diptera</tp:taxon-name-part></tp:taxon-name>, <tp:taxon-name><tp:taxon-name-part taxon-name-part-type="family">Tephritidae</tp:taxon-name-part></tp:taxon-name> of east palaearctic: III. Key to palaearctic species</article-title><source>Entomological Review</source><volume>79</volume><issue>3</issue></element-citation></ref><ref id="B7078279"><element-citation xmlns:xlink="http://www.w3.org/1999/xlink" publication-type="article" xlink:type="simple"><person-group person-group-type="author"><name name-style="western"><surname>Zarghani</surname><given-names>E.</given-names></name><name name-style="western"><surname>Khaghaninia</surname><given-names>S.</given-names></name><name name-style="western"><surname>Mohamadzade Namin</surname><given-names>S.</given-names></name><name name-style="western"><surname>Karimpour</surname><given-names>Y.</given-names></name><name name-style="western"><surname>Korneyev</surname><given-names>V. A.</given-names></name></person-group><year>2016</year><article-title>First records of the fruit flies (<tp:taxon-name><tp:taxon-name-part taxon-name-part-type="order">Diptera</tp:taxon-name-part></tp:taxon-name>, <tp:taxon-name><tp:taxon-name-part taxon-name-part-type="family">Tephritidae</tp:taxon-name-part></tp:taxon-name>) in the fauna of Iran</article-title><source>Vestnik Zoologii</source><volume>50</volume><issue>2</issue><fpage>123</fpage><lpage>134</lpage><pub-id pub-id-type="doi">10.1515/vzoo-2016-0015</pub-id></element-citation></ref><ref id="B7077890"><element-citation xmlns:xlink="http://www.w3.org/1999/xlink" publication-type="article" xlink:type="simple"><person-group person-group-type="author"><name name-style="western"><surname>Frauenfeld</surname><given-names>G. R.</given-names></name></person-group><year>1857</year><article-title>Beitrage zur Naturgeschichte der Trypeten nebst 1537 Beschreibung einiger neuer Arten.</article-title><source>Sitzungsberichte der Akademie der Wissenschaften in Wien</source><volume>22</volume><fpage>523</fpage><lpage>557</lpage></element-citation></ref><ref id="B7081982"><element-citation xmlns:xlink="http://www.w3.org/1999/xlink" publication-type="chapter" xlink:type="simple"><person-group person-group-type="author"><name name-style="western"><surname>Séguy</surname><given-names>E.</given-names></name></person-group><year>1934</year><chapter-title><tp:taxon-name>
              <tp:taxon-name-part taxon-name-part-type="family">Trypetidae</tp:taxon-name-part>
            </tp:taxon-name></chapter-title><person-group person-group-type="editor"><anonymous/></person-group><source>Faune de France 28, Dipteres (Brachyceres: Acalypterae et <tp:taxon-name><tp:taxon-name-part taxon-name-part-type="family">Scatophagidae</tp:taxon-name-part></tp:taxon-name>)</source><volume>28</volume><publisher-name>Lechevalier et Fils</publisher-name><publisher-loc>Paris</publisher-loc><size units="page">832</size></element-citation></ref><ref id="B7078145"><element-citation xmlns:xlink="http://www.w3.org/1999/xlink" publication-type="article" xlink:type="simple"><person-group person-group-type="author"><name name-style="western"><surname>Mihalyi</surname><given-names>F.</given-names></name></person-group><year>1960</year><article-title>Frlegyek</article-title><source><tp:taxon-name><tp:taxon-name-part taxon-name-part-type="family">Trypetidae</tp:taxon-name-part></tp:taxon-name>. Magyarorszg llatvilga</source><volume>15</volume><issue>3</issue><fpage>1</fpage><lpage>76</lpage></element-citation></ref><ref id="B7077985"><element-citation xmlns:xlink="http://www.w3.org/1999/xlink" publication-type="article" xlink:type="simple"><person-group person-group-type="author"><name name-style="western"><surname>Korneyev</surname><given-names>V. A.</given-names></name><name name-style="western"><surname>White</surname><given-names>I. M.</given-names></name></person-group><year>1991</year><article-title>Fruit flies of the genus <italic><tp:taxon-name><tp:taxon-name-part taxon-name-part-type="genus" reg="Urophora">Urophora</tp:taxon-name-part></tp:taxon-name></italic> R.-D. (<tp:taxon-name><tp:taxon-name-part taxon-name-part-type="order">Diptera</tp:taxon-name-part></tp:taxon-name>, <tp:taxon-name><tp:taxon-name-part taxon-name-part-type="family">Tephritidae</tp:taxon-name-part></tp:taxon-name>) of the East Palearctic. I. A key to subgenera and review of species (except the subgenus <tp:taxon-name><tp:taxon-name-part taxon-name-part-type="genus" reg="Urophora"/><tp:taxon-name-part taxon-name-part-type="subgenus" reg="Urophora">Urophora</tp:taxon-name-part></tp:taxon-name> s. str</article-title><source>Entomological Review (Washington</source><volume>70</volume><issue>8</issue><fpage>117</fpage><lpage>132</lpage></element-citation></ref><ref id="B7078195"><element-citation xmlns:xlink="http://www.w3.org/1999/xlink" publication-type="chapter" xlink:type="simple"><person-group person-group-type="author"><name name-style="western"><surname>Richter</surname><given-names>V. A.</given-names></name></person-group><year>1988</year><chapter-title>Family <tp:taxon-name><tp:taxon-name-part taxon-name-part-type="family">Tephritidae</tp:taxon-name-part></tp:taxon-name> (<tp:taxon-name><tp:taxon-name-part taxon-name-part-type="family">Trypetidae</tp:taxon-name-part></tp:taxon-name>)</chapter-title><person-group person-group-type="editor"><name name-style="western"><surname>Bei-Bienko</surname><given-names>G. Y.</given-names></name></person-group><source>Keys to the insects of the European part of the USSR. <tp:taxon-name><tp:taxon-name-part taxon-name-part-type="order">Diptera</tp:taxon-name-part></tp:taxon-name> and <tp:taxon-name><tp:taxon-name-part taxon-name-part-type="order">Siphonaptera</tp:taxon-name-part></tp:taxon-name>. Part 2</source><volume>Volume 5</volume><publisher-name>Smithsonian Institution Libraries and National Science Foundation</publisher-name><publisher-loc>Washington</publisher-loc><size units="page">212–276</size></element-citation></ref></ref-list></tp:taxon-treatment>
