# Supplementary material for: New and confirmed records of fruit flies (Diptera, Tephritidae) from Italy
Source: Biodivers Data J. 2021 Aug 31;9:e69351. doi: 10.3897/BDJ.9.e69351 (PMC8423712; doi:10.3897/BDJ.9.e69351)
Supplement: XML Treatment for Tephritis conyzifoliae [file BDJ.9.e69351-treatment6.xml]

<!DOCTYPE tp:taxon-treatment
  PUBLIC "-//TaxonX//DTD Taxonomic Treatment Publishing DTD v0 20100105//EN" "tax-treatment-NSO.dtd">
<tp:taxon-treatment xmlns:tp="http://www.plazi.org/taxpub"><tp:treatment-meta><mixed-citation publication-type="journal"><person-group><name><surname>Mazzon</surname><given-names>Luca</given-names></name><name><surname>Whitmore</surname><given-names>Daniel</given-names></name><name><surname>Cerretti</surname><given-names>Pierfilippo</given-names></name><name><surname>Korneyev</surname><given-names>Valery A.</given-names></name></person-group><article-title>New and confirmed records of fruit flies (<tp:taxon-name><tp:taxon-name-part taxon-name-part-type="order">Diptera</tp:taxon-name-part></tp:taxon-name>, <tp:taxon-name><tp:taxon-name-part taxon-name-part-type="family">Tephritidae</tp:taxon-name-part></tp:taxon-name>) from Italy</article-title><source>Biodivers Data J</source><day>31</day><month>8</month><year>2021</year><volume>9</volume><pub-id pub-id-type="doi">10.3897/BDJ.9.e69351</pub-id></mixed-citation></tp:treatment-meta><tp:nomenclature><tp:taxon-name>
            <object-id xmlns:xlink="http://www.w3.org/1999/xlink" content-type="arpha" xlink:type="simple">8BFC5E9D-2525-57A3-A97E-C5DF4F52896A</object-id>
            <tp:taxon-name-part taxon-name-part-type="genus">Tephritis</tp:taxon-name-part>
            <tp:taxon-name-part taxon-name-part-type="species">conyzifoliae</tp:taxon-name-part>
          </tp:taxon-name><tp:taxon-authority>Merz, 1992</tp:taxon-authority></tp:nomenclature><tp:treatment-sec sec-type="materials"><title>Materials</title><list list-type="alpha-lower" list-content="occurrences"><list-item><p><bold>Type status:</bold><named-content xmlns:xlink="http://www.w3.org/1999/xlink" content-type="dwc:typeStatus" xlink:type="simple">Other material</named-content>. <bold>Occurrence:</bold> recordedBy: <named-content xmlns:xlink="http://www.w3.org/1999/xlink" content-type="dwc:recordedBy" xlink:type="simple">L. Mazzon</named-content>; individualCount: <named-content xmlns:xlink="http://www.w3.org/1999/xlink" content-type="dwc:individualCount" xlink:type="simple">17</named-content>; sex: <named-content xmlns:xlink="http://www.w3.org/1999/xlink" content-type="dwc:sex" xlink:type="simple">8 males and 9 females</named-content>; lifeStage: <named-content xmlns:xlink="http://www.w3.org/1999/xlink" content-type="dwc:lifeStage" xlink:type="simple">adult</named-content>; preparations: <named-content xmlns:xlink="http://www.w3.org/1999/xlink" content-type="dwc:preparations" xlink:type="simple">dry whole insect</named-content>; <bold>Taxon:</bold> scientificName: <named-content xmlns:xlink="http://www.w3.org/1999/xlink" content-type="dwc:scientificName" xlink:type="simple"><italic><tp:taxon-name><tp:taxon-name-part taxon-name-part-type="genus" reg="Tephritis">Tephritis</tp:taxon-name-part><tp:taxon-name-part taxon-name-part-type="species" reg="conyzifoliae">conyzifoliae</tp:taxon-name-part></tp:taxon-name></italic> Merz, 1992</named-content>; higherClassification: <named-content xmlns:xlink="http://www.w3.org/1999/xlink" content-type="dwc:higherClassification" xlink:type="simple">Subfamily <tp:taxon-name><tp:taxon-name-part taxon-name-part-type="subfamily">Tephritinae</tp:taxon-name-part></tp:taxon-name>, Tribe <tp:taxon-name><tp:taxon-name-part taxon-name-part-type="tribe">Tephritini</tp:taxon-name-part></tp:taxon-name></named-content>; genus: <named-content xmlns:xlink="http://www.w3.org/1999/xlink" content-type="dwc:genus" xlink:type="simple"><tp:taxon-name><tp:taxon-name-part taxon-name-part-type="genus">Tephritis</tp:taxon-name-part></tp:taxon-name></named-content>; specificEpithet: <named-content xmlns:xlink="http://www.w3.org/1999/xlink" content-type="dwc:specificEpithet" xlink:type="simple"><italic><tp:taxon-name><tp:taxon-name-part taxon-name-part-type="genus" reg="Tephritis"/><tp:taxon-name-part taxon-name-part-type="species" reg="conyzifoliae">conyzifoliae</tp:taxon-name-part></tp:taxon-name></italic></named-content>; scientificNameAuthorship: <named-content xmlns:xlink="http://www.w3.org/1999/xlink" content-type="dwc:scientificNameAuthorship" xlink:type="simple">Merz, 1992</named-content>; <bold>Location:</bold> continent: <named-content xmlns:xlink="http://www.w3.org/1999/xlink" content-type="dwc:continent" xlink:type="simple">Europe</named-content>; country: <named-content xmlns:xlink="http://www.w3.org/1999/xlink" content-type="dwc:country" xlink:type="simple">Italy</named-content>; countryCode: <named-content xmlns:xlink="http://www.w3.org/1999/xlink" content-type="dwc:countryCode" xlink:type="simple">I</named-content>; stateProvince: <named-content xmlns:xlink="http://www.w3.org/1999/xlink" content-type="dwc:stateProvince" xlink:type="simple">Trentino-Alto Adige Region</named-content>; county: <named-content xmlns:xlink="http://www.w3.org/1999/xlink" content-type="dwc:county" xlink:type="simple">Trento Province</named-content>; municipality: <named-content xmlns:xlink="http://www.w3.org/1999/xlink" content-type="dwc:municipality" xlink:type="simple">Moena</named-content>; locality: <named-content xmlns:xlink="http://www.w3.org/1999/xlink" content-type="dwc:locality" xlink:type="simple">San Pellegrino Pass</named-content>; verbatimElevation: <named-content xmlns:xlink="http://www.w3.org/1999/xlink" content-type="dwc:verbatimElevation" xlink:type="simple">1925 m</named-content>; verbatimCoordinates: <named-content xmlns:xlink="http://www.w3.org/1999/xlink" content-type="dwc:verbatimCoordinates" xlink:type="simple">46°22'48.0"N 11°47'37.0"E</named-content>; decimalLatitude: <named-content xmlns:xlink="http://www.w3.org/1999/xlink" content-type="dwc:decimalLatitude" xlink:type="simple">46.3800</named-content>; decimalLongitude: <named-content xmlns:xlink="http://www.w3.org/1999/xlink" content-type="dwc:decimalLongitude" xlink:type="simple">11.7936</named-content>; georeferenceSources: <named-content xmlns:xlink="http://www.w3.org/1999/xlink" content-type="dwc:georeferenceSources" xlink:type="simple">Google Maps</named-content>; <bold>Identification:</bold> identifiedBy: <named-content xmlns:xlink="http://www.w3.org/1999/xlink" content-type="dwc:identifiedBy" xlink:type="simple">L. Mazzon</named-content>; dateIdentified: <named-content xmlns:xlink="http://www.w3.org/1999/xlink" content-type="dwc:dateIdentified" xlink:type="simple">2008</named-content>; <bold>Event:</bold> samplingProtocol: <named-content xmlns:xlink="http://www.w3.org/1999/xlink" content-type="dwc:samplingProtocol" xlink:type="simple">reared from flower heads of <italic><tp:taxon-name><tp:taxon-name-part taxon-name-part-type="genus" reg="Crepis">Crepis</tp:taxon-name-part><tp:taxon-name-part taxon-name-part-type="species" reg="conyzifolia">conyzifolia</tp:taxon-name-part></tp:taxon-name></italic></named-content>; eventDate: <named-content xmlns:xlink="http://www.w3.org/1999/xlink" content-type="dwc:eventDate" xlink:type="simple">28/07/2008</named-content>; habitat: <named-content xmlns:xlink="http://www.w3.org/1999/xlink" content-type="dwc:habitat" xlink:type="simple">pasture</named-content>; <bold>Record Level:</bold> basisOfRecord: <named-content xmlns:xlink="http://www.w3.org/1999/xlink" content-type="dwc:basisOfRecord" xlink:type="simple">PreservedSpecimen</named-content></p></list-item></list></tp:treatment-sec><tp:treatment-sec sec-type="Distribution"><title>Distribution</title><p>Armenia (<xref ref-type="bibr" rid="B7077845">Evstigneev and Glukhova 2020</xref>), Czechia, France, Italy, Switzerland (<xref ref-type="bibr" rid="B7078136">Merz and Korneyev 2011</xref>), Russia (<xref ref-type="bibr" rid="B7077854">Evstigneev 2016</xref>), Kazakhstan, Kyrgyzstan (<xref ref-type="bibr" rid="B7077927">Korneyev 2016a</xref>), Poland (<xref ref-type="bibr" rid="B7077918">Klasa and Palaczyk 2005</xref>), Tajikistan (<xref ref-type="bibr" rid="B7077945">Korneyev and Korneyev 2019</xref>) and Ukraine (<xref ref-type="bibr" rid="B7077954">Korneyev and Klasa 2016</xref>). Note: the present records from Italy (Fig. <xref ref-type="fig" rid="F7139426">2</xref><xref ref-type="fig" rid="F7139433">c</xref>) confirm the country-level record by <xref ref-type="bibr" rid="B7078136">Merz and Korneyev (2011)</xref>.</p></tp:treatment-sec><tp:treatment-sec sec-type="Biology"><title>Biology</title><p>The larvae develop in flower heads of <italic><tp:taxon-name><tp:taxon-name-part taxon-name-part-type="genus" reg="Crepis">Crepis</tp:taxon-name-part><tp:taxon-name-part taxon-name-part-type="species" reg="conyzifolia">conyzifolia</tp:taxon-name-part></tp:taxon-name></italic> (Gouan) A. Kern. (<xref ref-type="bibr" rid="B7078087">Merz 1992</xref>), <italic><tp:taxon-name><tp:taxon-name-part taxon-name-part-type="genus" reg="Crepis">Cr.</tp:taxon-name-part><tp:taxon-name-part taxon-name-part-type="species" reg="sibirica">sibirica</tp:taxon-name-part></tp:taxon-name></italic> L. (<xref ref-type="bibr" rid="B7078253">Shcherbakov 2001</xref>, <xref ref-type="bibr" rid="B7077927">Korneyev 2016a</xref>),<italic><tp:taxon-name><tp:taxon-name-part taxon-name-part-type="genus" reg="Crepis">Cr.</tp:taxon-name-part><tp:taxon-name-part taxon-name-part-type="species" reg="pannonica">pannonica</tp:taxon-name-part></tp:taxon-name></italic> (Jacq.) K. Koch (<xref ref-type="bibr" rid="B7077854">Evstigneev 2016</xref>) and <italic><tp:taxon-name><tp:taxon-name-part taxon-name-part-type="genus" reg="Crepis">Cr.</tp:taxon-name-part><tp:taxon-name-part taxon-name-part-type="species" reg="ciliata">ciliata</tp:taxon-name-part></tp:taxon-name></italic> K. Koch (<xref ref-type="bibr" rid="B7077845">Evstigneev and Glukhova 2020</xref>).</p></tp:treatment-sec><tp:treatment-sec sec-type="Notes"><title>Notes</title><p>This species was recorded from continental Italy by <xref ref-type="bibr" rid="B7078136">Merz and Korneyev (2011)</xref>, without further collection data. <xref ref-type="bibr" rid="B7077927">Korneyev (2016a)</xref> treated <italic><tp:taxon-name><tp:taxon-name-part taxon-name-part-type="genus" reg="Tephritis">T.</tp:taxon-name-part><tp:taxon-name-part taxon-name-part-type="species" reg="conyzifoliae">conyzifoliae</tp:taxon-name-part></tp:taxon-name></italic> as a senior synonym of <italic><tp:taxon-name><tp:taxon-name-part taxon-name-part-type="genus" reg="Tephritis">Tephritis</tp:taxon-name-part><tp:taxon-name-part taxon-name-part-type="species" reg="academica">academica</tp:taxon-name-part></tp:taxon-name></italic> Bassov and Tolstoguzova, 1994, <italic><tp:taxon-name><tp:taxon-name-part taxon-name-part-type="genus" reg="Tephritis">T.</tp:taxon-name-part><tp:taxon-name-part taxon-name-part-type="species" reg="nartshukovi">nartshukovi</tp:taxon-name-part></tp:taxon-name></italic> Bassov and Tolstoguzova, 1994 and <italic><tp:taxon-name><tp:taxon-name-part taxon-name-part-type="genus" reg="Tephritis">T.</tp:taxon-name-part><tp:taxon-name-part taxon-name-part-type="species" reg="epicrepis">epicrepis</tp:taxon-name-part></tp:taxon-name></italic> Scherbakov, 2001, all described from Russia.</p></tp:treatment-sec><tp:treatment-sec><!--Section generated to contain objects referenced in tp:taxon-treatment.--><fig-group id="F7139426" position="float" orientation="portrait"><caption><p>Habitus images of <tp:taxon-name><tp:taxon-name-part taxon-name-part-type="family">Tephritidae</tp:taxon-name-part></tp:taxon-name> treated in this paper. a. <tp:taxon-name><tp:taxon-name-part taxon-name-part-type="subfamily">Tephritinae</tp:taxon-name-part></tp:taxon-name>, <tp:taxon-name><tp:taxon-name-part taxon-name-part-type="tribe">Noeetini</tp:taxon-name-part></tp:taxon-name>; b-d <tp:taxon-name><tp:taxon-name-part taxon-name-part-type="subfamily">Tephritinae</tp:taxon-name-part></tp:taxon-name>, <tp:taxon-name><tp:taxon-name-part taxon-name-part-type="tribe">Tephritini</tp:taxon-name-part></tp:taxon-name>; e. <tp:taxon-name><tp:taxon-name-part taxon-name-part-type="subfamily">Tephritinae</tp:taxon-name-part></tp:taxon-name>, <tp:taxon-name><tp:taxon-name-part taxon-name-part-type="tribe">Xyphosiini</tp:taxon-name-part></tp:taxon-name>; f. <tp:taxon-name><tp:taxon-name-part taxon-name-part-type="subfamily">Trypetinae</tp:taxon-name-part></tp:taxon-name>, <tp:taxon-name><tp:taxon-name-part taxon-name-part-type="tribe">Carpomyini</tp:taxon-name-part></tp:taxon-name>. Scale bars: 1.0 mm.</p></caption><fig id="F7139431" position="float" orientation="portrait"><object-id xmlns:xlink="http://www.w3.org/1999/xlink" content-type="arpha" xlink:type="simple">7B1DA22C-A567-5307-90D0-C3D16F0ED396</object-id><object-id xmlns:xlink="http://www.w3.org/1999/xlink" content-type="doi" xlink:type="simple">10.3897/BDJ.9.e69351.figure2a</object-id><label>Figure 2a.</label><caption><p><italic><tp:taxon-name><tp:taxon-name-part taxon-name-part-type="genus" reg="Noeeta">Noeeta</tp:taxon-name-part><tp:taxon-name-part taxon-name-part-type="species" reg="bisetosa">bisetosa</tp:taxon-name-part></tp:taxon-name></italic> Merz, 1992</p></caption><graphic xmlns:xlink="http://www.w3.org/1999/xlink" xlink:href="bdj-09-e69351-g002_a.png" xlink:type="simple" position="float" orientation="portrait" id="oo_548646.png"><uri content-type="original_file" xlink:type="simple">https://binary.pensoft.net/fig/548646</uri></graphic></fig><fig id="F7139432" position="float" orientation="portrait"><object-id xmlns:xlink="http://www.w3.org/1999/xlink" content-type="arpha" xlink:type="simple">9717F3EC-762E-53E9-96FB-3DBAED95FB53</object-id><object-id xmlns:xlink="http://www.w3.org/1999/xlink" content-type="doi" xlink:type="simple">10.3897/BDJ.9.e69351.figure2b</object-id><label>Figure 2b.</label><caption><p><italic><tp:taxon-name><tp:taxon-name-part taxon-name-part-type="genus" reg="Campiglossa">Campiglossa</tp:taxon-name-part><tp:taxon-name-part taxon-name-part-type="species" reg="doronici">doronici</tp:taxon-name-part></tp:taxon-name></italic> (Loew, 1856)</p></caption><graphic xmlns:xlink="http://www.w3.org/1999/xlink" xlink:href="bdj-09-e69351-g002_b.png" xlink:type="simple" position="float" orientation="portrait" id="oo_548645.png"><uri content-type="original_file" xlink:type="simple">https://binary.pensoft.net/fig/548645</uri></graphic></fig><fig id="F7139433" position="float" orientation="portrait"><object-id xmlns:xlink="http://www.w3.org/1999/xlink" content-type="arpha" xlink:type="simple">2D315395-9F67-56F8-9A79-57C03BB8C43C</object-id><object-id xmlns:xlink="http://www.w3.org/1999/xlink" content-type="doi" xlink:type="simple">10.3897/BDJ.9.e69351.figure2c</object-id><label>Figure 2c.</label><caption><p><italic><tp:taxon-name><tp:taxon-name-part taxon-name-part-type="genus" reg="Tephritis">Tephritis</tp:taxon-name-part><tp:taxon-name-part taxon-name-part-type="species" reg="conyzifoliae">conyzifoliae</tp:taxon-name-part></tp:taxon-name></italic> Merz, 1992</p></caption><graphic xmlns:xlink="http://www.w3.org/1999/xlink" xlink:href="bdj-09-e69351-g002_c.png" xlink:type="simple" position="float" orientation="portrait" id="oo_548629.png"><uri content-type="original_file" xlink:type="simple">https://binary.pensoft.net/fig/548629</uri></graphic></fig><fig id="F7139434" position="float" orientation="portrait"><object-id xmlns:xlink="http://www.w3.org/1999/xlink" content-type="arpha" xlink:type="simple">37B0F5D6-E04C-5242-A722-76E2C157EAA3</object-id><object-id xmlns:xlink="http://www.w3.org/1999/xlink" content-type="doi" xlink:type="simple">10.3897/BDJ.9.e69351.figure2d</object-id><label>Figure 2d.</label><caption><p><italic><tp:taxon-name><tp:taxon-name-part taxon-name-part-type="genus" reg="Tephritis">Tephritis</tp:taxon-name-part><tp:taxon-name-part taxon-name-part-type="species" reg="mutabilis">mutabilis</tp:taxon-name-part></tp:taxon-name></italic> Merz, 1992</p></caption><graphic xmlns:xlink="http://www.w3.org/1999/xlink" xlink:href="bdj-09-e69351-g002_d.png" xlink:type="simple" position="float" orientation="portrait" id="oo_548647.png"><uri content-type="original_file" xlink:type="simple">https://binary.pensoft.net/fig/548647</uri></graphic></fig><fig id="F7139435" position="float" orientation="portrait"><object-id xmlns:xlink="http://www.w3.org/1999/xlink" content-type="arpha" xlink:type="simple">3D3BA696-1186-5138-944E-C382E1C6202E</object-id><object-id xmlns:xlink="http://www.w3.org/1999/xlink" content-type="doi" xlink:type="simple">10.3897/BDJ.9.e69351.figure2e</object-id><label>Figure 2e.</label><caption><p><italic><tp:taxon-name><tp:taxon-name-part taxon-name-part-type="genus" reg="Xyphosia">Xyphosia</tp:taxon-name-part><tp:taxon-name-part taxon-name-part-type="species" reg="laticauda">laticauda</tp:taxon-name-part></tp:taxon-name></italic> (Meigen, 1826)</p></caption><graphic xmlns:xlink="http://www.w3.org/1999/xlink" xlink:href="bdj-09-e69351-g002_e.png" xlink:type="simple" position="float" orientation="portrait" id="oo_548648.png"><uri content-type="original_file" xlink:type="simple">https://binary.pensoft.net/fig/548648</uri></graphic></fig><fig id="F7139436" position="float" orientation="portrait"><object-id xmlns:xlink="http://www.w3.org/1999/xlink" content-type="arpha" xlink:type="simple">A4795353-3415-5D47-9BE9-56000A883DF0</object-id><object-id xmlns:xlink="http://www.w3.org/1999/xlink" content-type="doi" xlink:type="simple">10.3897/BDJ.9.e69351.figure2f</object-id><label>Figure 2f.</label><caption><p><italic><tp:taxon-name><tp:taxon-name-part taxon-name-part-type="genus" reg="Rhagoletis">Rhagoletis</tp:taxon-name-part><tp:taxon-name-part taxon-name-part-type="species" reg="berberidis">berberidis</tp:taxon-name-part></tp:taxon-name></italic> Jermy, 1961</p></caption><graphic xmlns:xlink="http://www.w3.org/1999/xlink" xlink:href="bdj-09-e69351-g002_f.png" xlink:type="simple" position="float" orientation="portrait" id="oo_548644.png"><uri content-type="original_file" xlink:type="simple">https://binary.pensoft.net/fig/548644</uri></graphic></fig></fig-group><fig id="F7139433" position="float" orientation="portrait"><object-id xmlns:xlink="http://www.w3.org/1999/xlink" content-type="arpha" xlink:type="simple">2D315395-9F67-56F8-9A79-57C03BB8C43C</object-id><object-id xmlns:xlink="http://www.w3.org/1999/xlink" content-type="doi" xlink:type="simple">10.3897/BDJ.9.e69351.figure2c</object-id><label>Figure 2c.</label><caption><p><italic><tp:taxon-name><tp:taxon-name-part taxon-name-part-type="genus" reg="Tephritis">Tephritis</tp:taxon-name-part><tp:taxon-name-part taxon-name-part-type="species" reg="conyzifoliae">conyzifoliae</tp:taxon-name-part></tp:taxon-name></italic> Merz, 1992</p></caption><graphic xmlns:xlink="http://www.w3.org/1999/xlink" xlink:href="bdj-09-e69351-g002_c.png" xlink:type="simple" position="float" orientation="portrait" id="oo_548629.png"><uri content-type="original_file" xlink:type="simple">https://binary.pensoft.net/fig/548629</uri></graphic></fig></tp:treatment-sec><ref-list><ref id="B7077845"><element-citation xmlns:xlink="http://www.w3.org/1999/xlink" publication-type="article" xlink:type="simple"><person-group person-group-type="author"><name name-style="western"><surname>Evstigneev</surname><given-names>D. A.</given-names></name><name name-style="western"><surname>Glukhova</surname><given-names>N. V.</given-names></name></person-group><year>2020</year><article-title>First records of two species of <tp:taxon-name><tp:taxon-name-part taxon-name-part-type="family">Tephritidae</tp:taxon-name-part></tp:taxon-name> and one species of <tp:taxon-name><tp:taxon-name-part taxon-name-part-type="family">Platystomatidae</tp:taxon-name-part></tp:taxon-name> (<tp:taxon-name><tp:taxon-name-part taxon-name-part-type="order">Diptera</tp:taxon-name-part></tp:taxon-name>) from Transcaucasia</article-title><source>Zoosystematica Rossica</source><volume>29</volume><issue>1</issue><fpage>155</fpage><lpage>161</lpage><pub-id pub-id-type="doi">10.31610/zsr/2020.29.1.155</pub-id></element-citation></ref><ref id="B7078136"><element-citation xmlns:xlink="http://www.w3.org/1999/xlink" publication-type="website" xlink:type="simple"><person-group person-group-type="author"><name name-style="western"><surname>Merz</surname><given-names>B</given-names></name><name name-style="western"><surname>Korneyev</surname><given-names>VA</given-names></name></person-group><article-title>Fauna Europaea: <tp:taxon-name><tp:taxon-name-part taxon-name-part-type="family">Tephritidae</tp:taxon-name-part></tp:taxon-name>. Fauna Europaea version 2.4</article-title><uri xlink:type="simple">https://fauna-eu.org</uri></element-citation></ref><ref id="B7077854"><element-citation xmlns:xlink="http://www.w3.org/1999/xlink" publication-type="article" xlink:type="simple"><person-group person-group-type="author"><name name-style="western"><surname>Evstigneev</surname><given-names>D. A.</given-names></name></person-group><year>2016</year><article-title>Tephritid flies of the Higher Tephritines group (<tp:taxon-name><tp:taxon-name-part taxon-name-part-type="order">Diptera</tp:taxon-name-part></tp:taxon-name>, <tp:taxon-name><tp:taxon-name-part taxon-name-part-type="family">Tephritidae</tp:taxon-name-part></tp:taxon-name>, <tp:taxon-name><tp:taxon-name-part taxon-name-part-type="subfamily">Tephritinae</tp:taxon-name-part></tp:taxon-name>) of Ulyanovsk and Samara Regions (Russia)</article-title><source>Ukrainska Entomofaunistyka</source><volume>7</volume><issue>1</issue><fpage>1</fpage><lpage>29</lpage><comment content-type="language">Russian</comment></element-citation></ref><ref id="B7077927"><element-citation xmlns:xlink="http://www.w3.org/1999/xlink" publication-type="article" xlink:type="simple"><person-group person-group-type="author"><name name-style="western"><surname>Korneyev</surname><given-names>S. V.</given-names></name></person-group><year>2016</year><article-title>On the taxonomic revision of the genus <italic><tp:taxon-name><tp:taxon-name-part taxon-name-part-type="genus" reg="Tephritis">Tephritis</tp:taxon-name-part></tp:taxon-name></italic> (<tp:taxon-name><tp:taxon-name-part taxon-name-part-type="order">Diptera</tp:taxon-name-part></tp:taxon-name>, <tp:taxon-name><tp:taxon-name-part taxon-name-part-type="family">Tephritidae</tp:taxon-name-part></tp:taxon-name>): new synonymy</article-title><source>Vestnik Zoologii</source><volume>50</volume><issue>1</issue><fpage>31</fpage><lpage>38</lpage><pub-id pub-id-type="doi">10.1515/vzoo-2016-0004</pub-id></element-citation></ref><ref id="B7077918"><element-citation xmlns:xlink="http://www.w3.org/1999/xlink" publication-type="article" xlink:type="simple"><person-group person-group-type="author"><name name-style="western"><surname>Klasa</surname><given-names>A.</given-names></name><name name-style="western"><surname>Palaczyk</surname><given-names>A.</given-names></name></person-group><year>2005</year><article-title>Nasionnicowate (<tp:taxon-name><tp:taxon-name-part taxon-name-part-type="family">Tephritidae</tp:taxon-name-part></tp:taxon-name>, <tp:taxon-name><tp:taxon-name-part taxon-name-part-type="order">Diptera</tp:taxon-name-part></tp:taxon-name>) polskich Karpat stan poznania</article-title><source>Biuletyn Muzeum Przyrodniczego w Krakowie</source><volume>3</volume><fpage>54</fpage></element-citation></ref><ref id="B7077945"><element-citation xmlns:xlink="http://www.w3.org/1999/xlink" publication-type="article" xlink:type="simple"><person-group person-group-type="author"><name name-style="western"><surname>Korneyev</surname><given-names>S. V.</given-names></name><name name-style="western"><surname>Korneyev</surname><given-names>V. A.</given-names></name></person-group><year>2019</year><article-title>Revision of the Old-World species of the genus <italic><tp:taxon-name><tp:taxon-name-part taxon-name-part-type="genus" reg="Tephritis">Tephritis</tp:taxon-name-part></tp:taxon-name></italic> (<tp:taxon-name><tp:taxon-name-part taxon-name-part-type="order">Diptera</tp:taxon-name-part></tp:taxon-name>, <tp:taxon-name><tp:taxon-name-part taxon-name-part-type="family">Tephritidae</tp:taxon-name-part></tp:taxon-name>) with a pair of isolated apical spots</article-title><source>Zootaxa</source><volume>4584</volume><issue>1</issue><fpage>1</fpage><lpage>73</lpage><pub-id pub-id-type="doi">10.11646/zootaxa.4584.1.1</pub-id></element-citation></ref><ref id="B7077954"><element-citation xmlns:xlink="http://www.w3.org/1999/xlink" publication-type="article" xlink:type="simple"><person-group person-group-type="author"><name name-style="western"><surname>Korneyev</surname><given-names>S. V.</given-names></name><name name-style="western"><surname>Klasa</surname><given-names>A.</given-names></name></person-group><year>2016</year><article-title>New records and a revised checklist of fruit flies of the genus <italic><tp:taxon-name><tp:taxon-name-part taxon-name-part-type="genus" reg="Tephritis">Tephritis</tp:taxon-name-part></tp:taxon-name></italic> (<tp:taxon-name><tp:taxon-name-part taxon-name-part-type="order">Diptera</tp:taxon-name-part></tp:taxon-name>, <tp:taxon-name><tp:taxon-name-part taxon-name-part-type="family">Tephritidae</tp:taxon-name-part></tp:taxon-name>) from Ukraine</article-title><source>Vestnik Zoologii</source><volume>50</volume><issue>3</issue><fpage>219</fpage><lpage>224</lpage><pub-id pub-id-type="doi">10.1515/vzoo-2016-0025</pub-id></element-citation></ref><ref id="B7078087"><element-citation xmlns:xlink="http://www.w3.org/1999/xlink" publication-type="article" xlink:type="simple"><person-group person-group-type="author"><name name-style="western"><surname>Merz</surname><given-names>B.</given-names></name></person-group><year>1992</year><article-title>Fünf neue Fruchtfliegenarten aus den Schweizer Alpen und systematische Bemerkungen zu einigen europischen Gattungen und Arten (<tp:taxon-name><tp:taxon-name-part taxon-name-part-type="order">Diptera</tp:taxon-name-part></tp:taxon-name>, <tp:taxon-name><tp:taxon-name-part taxon-name-part-type="family">Tephritidae</tp:taxon-name-part></tp:taxon-name>)</article-title><source>Mitteilungen der Schweizerischen Entomologischen Gesellschaft</source><volume>65</volume><fpage>227</fpage><lpage>239</lpage></element-citation></ref><ref id="B7078253"><element-citation xmlns:xlink="http://www.w3.org/1999/xlink" publication-type="article" xlink:type="simple"><person-group person-group-type="author"><name name-style="western"><surname>Shcherbakov</surname><given-names>M. V.</given-names></name></person-group><year>2001</year><article-title>Three new species of the genus <italic><tp:taxon-name><tp:taxon-name-part taxon-name-part-type="genus" reg="Tephritis">Tephritis</tp:taxon-name-part></tp:taxon-name></italic> Latreille (<tp:taxon-name><tp:taxon-name-part taxon-name-part-type="order">Diptera</tp:taxon-name-part></tp:taxon-name>, <tp:taxon-name><tp:taxon-name-part taxon-name-part-type="family">Tephritidae</tp:taxon-name-part></tp:taxon-name>) from Southern Siberia</article-title><source>International Journal of Dipterological Researches</source><volume>12</volume><issue>2</issue><fpage>79</fpage><lpage>89</lpage></element-citation></ref></ref-list></tp:taxon-treatment>
