# Supplementary material for: New and confirmed records of fruit flies (Diptera, Tephritidae) from Italy
Source: Biodivers Data J. 2021 Aug 31;9:e69351. doi: 10.3897/BDJ.9.e69351 (PMC8423712; doi:10.3897/BDJ.9.e69351)
Supplement: XML Treatment for Rhagoletis berberidis [file BDJ.9.e69351-treatment9.xml]

<!DOCTYPE tp:taxon-treatment
  PUBLIC "-//TaxonX//DTD Taxonomic Treatment Publishing DTD v0 20100105//EN" "tax-treatment-NSO.dtd">
<tp:taxon-treatment xmlns:tp="http://www.plazi.org/taxpub"><tp:treatment-meta><mixed-citation publication-type="journal"><person-group><name><surname>Mazzon</surname><given-names>Luca</given-names></name><name><surname>Whitmore</surname><given-names>Daniel</given-names></name><name><surname>Cerretti</surname><given-names>Pierfilippo</given-names></name><name><surname>Korneyev</surname><given-names>Valery A.</given-names></name></person-group><article-title>New and confirmed records of fruit flies (<tp:taxon-name><tp:taxon-name-part taxon-name-part-type="order">Diptera</tp:taxon-name-part></tp:taxon-name>, <tp:taxon-name><tp:taxon-name-part taxon-name-part-type="family">Tephritidae</tp:taxon-name-part></tp:taxon-name>) from Italy</article-title><source>Biodivers Data J</source><day>31</day><month>8</month><year>2021</year><volume>9</volume><pub-id pub-id-type="doi">10.3897/BDJ.9.e69351</pub-id></mixed-citation></tp:treatment-meta><tp:nomenclature><tp:taxon-name>
            <object-id xmlns:xlink="http://www.w3.org/1999/xlink" content-type="arpha" xlink:type="simple">A42F684A-1BBC-569D-A4CA-C07EDE92372C</object-id>
            <tp:taxon-name-part taxon-name-part-type="genus">Rhagoletis</tp:taxon-name-part>
            <tp:taxon-name-part taxon-name-part-type="species">berberidis</tp:taxon-name-part>
          </tp:taxon-name><tp:taxon-authority>Jermy, 1961</tp:taxon-authority></tp:nomenclature><tp:treatment-sec sec-type="materials"><title>Materials</title><list list-type="alpha-lower" list-content="occurrences"><list-item><p><bold>Type status:</bold><named-content xmlns:xlink="http://www.w3.org/1999/xlink" content-type="dwc:typeStatus" xlink:type="simple">Other material</named-content>. <bold>Occurrence:</bold> recordedBy: <named-content xmlns:xlink="http://www.w3.org/1999/xlink" content-type="dwc:recordedBy" xlink:type="simple">V. Girolami</named-content>; individualCount: <named-content xmlns:xlink="http://www.w3.org/1999/xlink" content-type="dwc:individualCount" xlink:type="simple">2</named-content>; sex: <named-content xmlns:xlink="http://www.w3.org/1999/xlink" content-type="dwc:sex" xlink:type="simple">males</named-content>; lifeStage: <named-content xmlns:xlink="http://www.w3.org/1999/xlink" content-type="dwc:lifeStage" xlink:type="simple">adult</named-content>; preparations: <named-content xmlns:xlink="http://www.w3.org/1999/xlink" content-type="dwc:preparations" xlink:type="simple">dry whole insect</named-content>; <bold>Taxon:</bold> scientificName: <named-content xmlns:xlink="http://www.w3.org/1999/xlink" content-type="dwc:scientificName" xlink:type="simple"><italic><tp:taxon-name><tp:taxon-name-part taxon-name-part-type="genus" reg="Rhagoletis">Rhagoletis</tp:taxon-name-part><tp:taxon-name-part taxon-name-part-type="species" reg="berberidis">berberidis</tp:taxon-name-part></tp:taxon-name></italic> Jermy, 1961</named-content>; higherClassification: <named-content xmlns:xlink="http://www.w3.org/1999/xlink" content-type="dwc:higherClassification" xlink:type="simple">Subfamily <tp:taxon-name><tp:taxon-name-part taxon-name-part-type="subfamily">Trypetinae</tp:taxon-name-part></tp:taxon-name>, Tribe <tp:taxon-name><tp:taxon-name-part taxon-name-part-type="tribe">Carpomyini</tp:taxon-name-part></tp:taxon-name></named-content>; genus: <named-content xmlns:xlink="http://www.w3.org/1999/xlink" content-type="dwc:genus" xlink:type="simple"><tp:taxon-name><tp:taxon-name-part taxon-name-part-type="genus">Rhagoletis</tp:taxon-name-part></tp:taxon-name></named-content>; specificEpithet: <named-content xmlns:xlink="http://www.w3.org/1999/xlink" content-type="dwc:specificEpithet" xlink:type="simple"><italic><tp:taxon-name><tp:taxon-name-part taxon-name-part-type="genus" reg="Rhagoletis"/><tp:taxon-name-part taxon-name-part-type="species" reg="berberidis">berberidis</tp:taxon-name-part></tp:taxon-name></italic></named-content>; scientificNameAuthorship: <named-content xmlns:xlink="http://www.w3.org/1999/xlink" content-type="dwc:scientificNameAuthorship" xlink:type="simple">Jermy, 1961</named-content>; <bold>Location:</bold> continent: <named-content xmlns:xlink="http://www.w3.org/1999/xlink" content-type="dwc:continent" xlink:type="simple">Europe</named-content>; country: <named-content xmlns:xlink="http://www.w3.org/1999/xlink" content-type="dwc:country" xlink:type="simple">Italy</named-content>; countryCode: <named-content xmlns:xlink="http://www.w3.org/1999/xlink" content-type="dwc:countryCode" xlink:type="simple">I</named-content>; stateProvince: <named-content xmlns:xlink="http://www.w3.org/1999/xlink" content-type="dwc:stateProvince" xlink:type="simple">Friuli-Venezia Giulia Region</named-content>; county: <named-content xmlns:xlink="http://www.w3.org/1999/xlink" content-type="dwc:county" xlink:type="simple">Pordenone Province</named-content>; municipality: <named-content xmlns:xlink="http://www.w3.org/1999/xlink" content-type="dwc:municipality" xlink:type="simple">Claut</named-content>; verbatimElevation: <named-content xmlns:xlink="http://www.w3.org/1999/xlink" content-type="dwc:verbatimElevation" xlink:type="simple">675 m</named-content>; verbatimCoordinates: <named-content xmlns:xlink="http://www.w3.org/1999/xlink" content-type="dwc:verbatimCoordinates" xlink:type="simple">46°16'6.14"N, 12°31'39.23"E</named-content>; decimalLatitude: <named-content xmlns:xlink="http://www.w3.org/1999/xlink" content-type="dwc:decimalLatitude" xlink:type="simple">46.2684</named-content>; decimalLongitude: <named-content xmlns:xlink="http://www.w3.org/1999/xlink" content-type="dwc:decimalLongitude" xlink:type="simple">12.5276</named-content>; georeferenceSources: <named-content xmlns:xlink="http://www.w3.org/1999/xlink" content-type="dwc:georeferenceSources" xlink:type="simple">Google Maps</named-content>; <bold>Identification:</bold> identifiedBy: <named-content xmlns:xlink="http://www.w3.org/1999/xlink" content-type="dwc:identifiedBy" xlink:type="simple">L. Mazzon</named-content>; dateIdentified: <named-content xmlns:xlink="http://www.w3.org/1999/xlink" content-type="dwc:dateIdentified" xlink:type="simple">2009</named-content>; <bold>Event:</bold> samplingProtocol: <named-content xmlns:xlink="http://www.w3.org/1999/xlink" content-type="dwc:samplingProtocol" xlink:type="simple">reared from fruits of <italic><tp:taxon-name><tp:taxon-name-part taxon-name-part-type="genus" reg="Berberis">Berberis</tp:taxon-name-part><tp:taxon-name-part taxon-name-part-type="species" reg="vulgaris">vulgaris</tp:taxon-name-part></tp:taxon-name></italic></named-content>; eventDate: <named-content xmlns:xlink="http://www.w3.org/1999/xlink" content-type="dwc:eventDate" xlink:type="simple">15/08/2008</named-content>; habitat: <named-content xmlns:xlink="http://www.w3.org/1999/xlink" content-type="dwc:habitat" xlink:type="simple">edge of forest</named-content>; <bold>Record Level:</bold> basisOfRecord: <named-content xmlns:xlink="http://www.w3.org/1999/xlink" content-type="dwc:basisOfRecord" xlink:type="simple">PreservedSpecimen</named-content></p></list-item></list></tp:treatment-sec><tp:treatment-sec sec-type="Distribution"><title>Distribution</title><p>Austria, Hungary, Slovakia, Switzerland, Ukraine (<xref ref-type="bibr" rid="B7078136">Merz and Korneyev 2011</xref>); Russian North Caucasus (<xref ref-type="bibr" rid="B7077909">Kandybina 1977</xref>), Turkey (<xref ref-type="bibr" rid="B7078024">Kütük and Özaslan 2006</xref>) and Iran (<xref ref-type="bibr" rid="B7078163">Mohamadzade Namin et al. 2010</xref>). The species (Fig. <xref ref-type="fig" rid="F7139426">2</xref><xref ref-type="fig" rid="F7139436">f</xref>) is here recorded as <bold>new to Italy</bold>.</p></tp:treatment-sec><tp:treatment-sec sec-type="Biology"><title>Biology</title><p>The larvae develop in seeds of <italic><tp:taxon-name><tp:taxon-name-part taxon-name-part-type="genus" reg="Berberis">Berberis</tp:taxon-name-part><tp:taxon-name-part taxon-name-part-type="species" reg="vulgaris">vulgaris</tp:taxon-name-part></tp:taxon-name></italic> L. (<xref ref-type="bibr" rid="B7077881">Jermy 1961</xref>, <xref ref-type="bibr" rid="B7078096">Merz 1994</xref>).</p></tp:treatment-sec><tp:treatment-sec><!--Section generated to contain objects referenced in tp:taxon-treatment.--><fig-group id="F7139426" position="float" orientation="portrait"><caption><p>Habitus images of <tp:taxon-name><tp:taxon-name-part taxon-name-part-type="family">Tephritidae</tp:taxon-name-part></tp:taxon-name> treated in this paper. a. <tp:taxon-name><tp:taxon-name-part taxon-name-part-type="subfamily">Tephritinae</tp:taxon-name-part></tp:taxon-name>, <tp:taxon-name><tp:taxon-name-part taxon-name-part-type="tribe">Noeetini</tp:taxon-name-part></tp:taxon-name>; b-d <tp:taxon-name><tp:taxon-name-part taxon-name-part-type="subfamily">Tephritinae</tp:taxon-name-part></tp:taxon-name>, <tp:taxon-name><tp:taxon-name-part taxon-name-part-type="tribe">Tephritini</tp:taxon-name-part></tp:taxon-name>; e. <tp:taxon-name><tp:taxon-name-part taxon-name-part-type="subfamily">Tephritinae</tp:taxon-name-part></tp:taxon-name>, <tp:taxon-name><tp:taxon-name-part taxon-name-part-type="tribe">Xyphosiini</tp:taxon-name-part></tp:taxon-name>; f. <tp:taxon-name><tp:taxon-name-part taxon-name-part-type="subfamily">Trypetinae</tp:taxon-name-part></tp:taxon-name>, <tp:taxon-name><tp:taxon-name-part taxon-name-part-type="tribe">Carpomyini</tp:taxon-name-part></tp:taxon-name>. Scale bars: 1.0 mm.</p></caption><fig id="F7139431" position="float" orientation="portrait"><object-id xmlns:xlink="http://www.w3.org/1999/xlink" content-type="arpha" xlink:type="simple">7B1DA22C-A567-5307-90D0-C3D16F0ED396</object-id><object-id xmlns:xlink="http://www.w3.org/1999/xlink" content-type="doi" xlink:type="simple">10.3897/BDJ.9.e69351.figure2a</object-id><label>Figure 2a.</label><caption><p><italic><tp:taxon-name><tp:taxon-name-part taxon-name-part-type="genus" reg="Noeeta">Noeeta</tp:taxon-name-part><tp:taxon-name-part taxon-name-part-type="species" reg="bisetosa">bisetosa</tp:taxon-name-part></tp:taxon-name></italic> Merz, 1992</p></caption><graphic xmlns:xlink="http://www.w3.org/1999/xlink" xlink:href="bdj-09-e69351-g002_a.png" xlink:type="simple" position="float" orientation="portrait" id="oo_548646.png"><uri content-type="original_file" xlink:type="simple">https://binary.pensoft.net/fig/548646</uri></graphic></fig><fig id="F7139432" position="float" orientation="portrait"><object-id xmlns:xlink="http://www.w3.org/1999/xlink" content-type="arpha" xlink:type="simple">9717F3EC-762E-53E9-96FB-3DBAED95FB53</object-id><object-id xmlns:xlink="http://www.w3.org/1999/xlink" content-type="doi" xlink:type="simple">10.3897/BDJ.9.e69351.figure2b</object-id><label>Figure 2b.</label><caption><p><italic><tp:taxon-name><tp:taxon-name-part taxon-name-part-type="genus" reg="Campiglossa">Campiglossa</tp:taxon-name-part><tp:taxon-name-part taxon-name-part-type="species" reg="doronici">doronici</tp:taxon-name-part></tp:taxon-name></italic> (Loew, 1856)</p></caption><graphic xmlns:xlink="http://www.w3.org/1999/xlink" xlink:href="bdj-09-e69351-g002_b.png" xlink:type="simple" position="float" orientation="portrait" id="oo_548645.png"><uri content-type="original_file" xlink:type="simple">https://binary.pensoft.net/fig/548645</uri></graphic></fig><fig id="F7139433" position="float" orientation="portrait"><object-id xmlns:xlink="http://www.w3.org/1999/xlink" content-type="arpha" xlink:type="simple">2D315395-9F67-56F8-9A79-57C03BB8C43C</object-id><object-id xmlns:xlink="http://www.w3.org/1999/xlink" content-type="doi" xlink:type="simple">10.3897/BDJ.9.e69351.figure2c</object-id><label>Figure 2c.</label><caption><p><italic><tp:taxon-name><tp:taxon-name-part taxon-name-part-type="genus" reg="Tephritis">Tephritis</tp:taxon-name-part><tp:taxon-name-part taxon-name-part-type="species" reg="conyzifoliae">conyzifoliae</tp:taxon-name-part></tp:taxon-name></italic> Merz, 1992</p></caption><graphic xmlns:xlink="http://www.w3.org/1999/xlink" xlink:href="bdj-09-e69351-g002_c.png" xlink:type="simple" position="float" orientation="portrait" id="oo_548629.png"><uri content-type="original_file" xlink:type="simple">https://binary.pensoft.net/fig/548629</uri></graphic></fig><fig id="F7139434" position="float" orientation="portrait"><object-id xmlns:xlink="http://www.w3.org/1999/xlink" content-type="arpha" xlink:type="simple">37B0F5D6-E04C-5242-A722-76E2C157EAA3</object-id><object-id xmlns:xlink="http://www.w3.org/1999/xlink" content-type="doi" xlink:type="simple">10.3897/BDJ.9.e69351.figure2d</object-id><label>Figure 2d.</label><caption><p><italic><tp:taxon-name><tp:taxon-name-part taxon-name-part-type="genus" reg="Tephritis">Tephritis</tp:taxon-name-part><tp:taxon-name-part taxon-name-part-type="species" reg="mutabilis">mutabilis</tp:taxon-name-part></tp:taxon-name></italic> Merz, 1992</p></caption><graphic xmlns:xlink="http://www.w3.org/1999/xlink" xlink:href="bdj-09-e69351-g002_d.png" xlink:type="simple" position="float" orientation="portrait" id="oo_548647.png"><uri content-type="original_file" xlink:type="simple">https://binary.pensoft.net/fig/548647</uri></graphic></fig><fig id="F7139435" position="float" orientation="portrait"><object-id xmlns:xlink="http://www.w3.org/1999/xlink" content-type="arpha" xlink:type="simple">3D3BA696-1186-5138-944E-C382E1C6202E</object-id><object-id xmlns:xlink="http://www.w3.org/1999/xlink" content-type="doi" xlink:type="simple">10.3897/BDJ.9.e69351.figure2e</object-id><label>Figure 2e.</label><caption><p><italic><tp:taxon-name><tp:taxon-name-part taxon-name-part-type="genus" reg="Xyphosia">Xyphosia</tp:taxon-name-part><tp:taxon-name-part taxon-name-part-type="species" reg="laticauda">laticauda</tp:taxon-name-part></tp:taxon-name></italic> (Meigen, 1826)</p></caption><graphic xmlns:xlink="http://www.w3.org/1999/xlink" xlink:href="bdj-09-e69351-g002_e.png" xlink:type="simple" position="float" orientation="portrait" id="oo_548648.png"><uri content-type="original_file" xlink:type="simple">https://binary.pensoft.net/fig/548648</uri></graphic></fig><fig id="F7139436" position="float" orientation="portrait"><object-id xmlns:xlink="http://www.w3.org/1999/xlink" content-type="arpha" xlink:type="simple">A4795353-3415-5D47-9BE9-56000A883DF0</object-id><object-id xmlns:xlink="http://www.w3.org/1999/xlink" content-type="doi" xlink:type="simple">10.3897/BDJ.9.e69351.figure2f</object-id><label>Figure 2f.</label><caption><p><italic><tp:taxon-name><tp:taxon-name-part taxon-name-part-type="genus" reg="Rhagoletis">Rhagoletis</tp:taxon-name-part><tp:taxon-name-part taxon-name-part-type="species" reg="berberidis">berberidis</tp:taxon-name-part></tp:taxon-name></italic> Jermy, 1961</p></caption><graphic xmlns:xlink="http://www.w3.org/1999/xlink" xlink:href="bdj-09-e69351-g002_f.png" xlink:type="simple" position="float" orientation="portrait" id="oo_548644.png"><uri content-type="original_file" xlink:type="simple">https://binary.pensoft.net/fig/548644</uri></graphic></fig></fig-group><fig id="F7139436" position="float" orientation="portrait"><object-id xmlns:xlink="http://www.w3.org/1999/xlink" content-type="arpha" xlink:type="simple">A4795353-3415-5D47-9BE9-56000A883DF0</object-id><object-id xmlns:xlink="http://www.w3.org/1999/xlink" content-type="doi" xlink:type="simple">10.3897/BDJ.9.e69351.figure2f</object-id><label>Figure 2f.</label><caption><p><italic><tp:taxon-name><tp:taxon-name-part taxon-name-part-type="genus" reg="Rhagoletis">Rhagoletis</tp:taxon-name-part><tp:taxon-name-part taxon-name-part-type="species" reg="berberidis">berberidis</tp:taxon-name-part></tp:taxon-name></italic> Jermy, 1961</p></caption><graphic xmlns:xlink="http://www.w3.org/1999/xlink" xlink:href="bdj-09-e69351-g002_f.png" xlink:type="simple" position="float" orientation="portrait" id="oo_548644.png"><uri content-type="original_file" xlink:type="simple">https://binary.pensoft.net/fig/548644</uri></graphic></fig></tp:treatment-sec><ref-list><ref id="B7078136"><element-citation xmlns:xlink="http://www.w3.org/1999/xlink" publication-type="website" xlink:type="simple"><person-group person-group-type="author"><name name-style="western"><surname>Merz</surname><given-names>B</given-names></name><name name-style="western"><surname>Korneyev</surname><given-names>VA</given-names></name></person-group><article-title>Fauna Europaea: <tp:taxon-name><tp:taxon-name-part taxon-name-part-type="family">Tephritidae</tp:taxon-name-part></tp:taxon-name>. Fauna Europaea version 2.4</article-title><uri xlink:type="simple">https://fauna-eu.org</uri></element-citation></ref><ref id="B7077909"><element-citation xmlns:xlink="http://www.w3.org/1999/xlink" publication-type="article" xlink:type="simple"><person-group person-group-type="author"><name name-style="western"><surname>Kandybina</surname><given-names>M. N.</given-names></name></person-group><year>1977</year><article-title>Larvae of fruit-infesting fruit flies (<tp:taxon-name><tp:taxon-name-part taxon-name-part-type="order">Diptera</tp:taxon-name-part></tp:taxon-name>, <tp:taxon-name><tp:taxon-name-part taxon-name-part-type="family">Tephritidae</tp:taxon-name-part></tp:taxon-name>)</article-title><source>Opredeliteli po Faune SSSR</source><volume>114</volume><fpage>1</fpage><lpage>210</lpage></element-citation></ref><ref id="B7078024"><element-citation xmlns:xlink="http://www.w3.org/1999/xlink" publication-type="article" xlink:type="simple"><person-group person-group-type="author"><name name-style="western"><surname>Kütük</surname><given-names>M.</given-names></name><name name-style="western"><surname>Özaslan</surname><given-names>M,</given-names></name></person-group><year>2006</year><article-title>Faunistical and systematical studies on the <tp:taxon-name><tp:taxon-name-part taxon-name-part-type="subfamily">Trypetinae</tp:taxon-name-part></tp:taxon-name> (<tp:taxon-name><tp:taxon-name-part taxon-name-part-type="order">Diptera</tp:taxon-name-part></tp:taxon-name>: <tp:taxon-name><tp:taxon-name-part taxon-name-part-type="family">Tephritidae</tp:taxon-name-part></tp:taxon-name>) in the Turkey along with a new record to Turkish fauna</article-title><source>Munis Entomology and Zoology</source><volume>1</volume><fpage>173</fpage><lpage>178</lpage></element-citation></ref><ref id="B7078163"><element-citation xmlns:xlink="http://www.w3.org/1999/xlink" publication-type="article" xlink:type="simple"><person-group person-group-type="author"><name name-style="western"><surname>Mohamadzade Namin</surname><given-names>S,</given-names></name><name name-style="western"><surname>Nozari</surname><given-names>J,</given-names></name><name name-style="western"><surname>Rasoulian</surname><given-names>Gh,</given-names></name></person-group><year>2010</year><article-title>The fruit flies (<tp:taxon-name><tp:taxon-name-part taxon-name-part-type="order">Diptera</tp:taxon-name-part></tp:taxon-name>, <tp:taxon-name><tp:taxon-name-part taxon-name-part-type="family">Tephritidae</tp:taxon-name-part></tp:taxon-name>) in Tehran Province, with new records for Iranian fauna</article-title><source>Vestnik Zoologii</source><volume>44</volume><issue>1</issue><fpage>23</fpage><lpage>34</lpage></element-citation></ref><ref id="B7077881"><element-citation xmlns:xlink="http://www.w3.org/1999/xlink" publication-type="article" xlink:type="simple"><person-group person-group-type="author"><name name-style="western"><surname>Jermy</surname><given-names>T.</given-names></name></person-group><year>1961</year><article-title>Eine neue <italic><tp:taxon-name><tp:taxon-name-part taxon-name-part-type="genus" reg="Rhagoletis">Rhagoletis</tp:taxon-name-part></tp:taxon-name></italic>-Art (<tp:taxon-name><tp:taxon-name-part taxon-name-part-type="order">Diptera</tp:taxon-name-part></tp:taxon-name>: <tp:taxon-name><tp:taxon-name-part taxon-name-part-type="family">Trypetidae</tp:taxon-name-part></tp:taxon-name>) aus den Fruchten von <italic><tp:taxon-name><tp:taxon-name-part taxon-name-part-type="genus" reg="Berberis">Berberis</tp:taxon-name-part><tp:taxon-name-part taxon-name-part-type="species" reg="vulgaris">vulgaris</tp:taxon-name-part></tp:taxon-name></italic> L</article-title><source>Acta Zoologica Hungarica</source><volume>7</volume><fpage>133</fpage><lpage>137</lpage></element-citation></ref><ref id="B7078096"><element-citation xmlns:xlink="http://www.w3.org/1999/xlink" publication-type="book" xlink:type="simple"><person-group person-group-type="author"><name name-style="western"><surname>Merz</surname><given-names>B.</given-names></name></person-group><year>1994</year><source><tp:taxon-name><tp:taxon-name-part taxon-name-part-type="order">Diptera</tp:taxon-name-part></tp:taxon-name>: <tp:taxon-name><tp:taxon-name-part taxon-name-part-type="family">Tephritidae</tp:taxon-name-part></tp:taxon-name>. <tp:taxon-name><tp:taxon-name-part taxon-name-part-type="class">Insecta</tp:taxon-name-part></tp:taxon-name> Helvetica Fauna</source><volume>10</volume><publisher-name>HGE Press</publisher-name><publisher-loc>Geneva</publisher-loc><size units="page">198</size></element-citation></ref></ref-list></tp:taxon-treatment>
